# Supplementary material for: 2-[2-(2-Anilino-4-oxo-3,4-dihydro­quinazolin-3-yl)phen­oxy]-3-phenyl­quinazolin-4(3H)-one methanol hemisolvate
Source: Acta Crystallogr Sect E Struct Rep Online. 2010 Jul 21;66(Pt 8):o2075–6. doi: 10.1107/S1600536810028011 (PMC3007481; doi:10.1107/S1600536810028011)
Supplement: Supplementary file 1 [file e-66-o2075-sup1.cif]

##############################################################################
###                                                                        ###
###        Electronic paper (Acta Crystallographica Section E)             ###
###                                                                        ###
##############################################################################
#                                                                            #
# This CIF contains the data in a paper accepted for publication in Acta     #
# Crystallographica Section E. It conforms to the requirements of Notes      #
# for Authors for Section E, and has been peer reviewed under the auspices   #
# of the IUCr Commission on Journals.                                        #
#                                                                            #
# Full details of the Crystallographic Information File format               #
# are given in the paper "The Crystallographic Information File (CIF):       #
# a New Standard Archive File for Crystallography" by S. R. Hall, F. H.      #
# Allen and I. D. Brown [Acta Cryst. (1991), A47, 655-685].                  #
#                                                                            #
# The current version of the core CIF dictionary is obtainable from          #
# ftp://ftp.iucr.org/pub/cif_core.dic. The current version number is 2.4.    #
#                                                                            #
# Software is freely available for graphical display of the structure(s) in  #
# this CIF.  For information consult the CIF home page http://www.iucr.org/  #
# cif/home.html                                                              #
#                                                                            #
# This file may be used for bona fide research purposes within the           #
# scientific community so long as proper attribution is given to the journal # 
# article from which it was obtained.                                        #
#                                                                            #
##############################################################################
                                             
data_global
_audit_creation_method     SHELXL-97
_journal_date_recd_electronic     2010-07-06
_journal_date_accepted     2010-07-14
_journal_name_full     'Acta Crystallographica, Section E'
_journal_year     2010
_journal_volume     66
_journal_issue      8
_journal_page_first     o2075
_journal_page_last     o2076
_journal_paper_category     QO
_journal_coeditor_code     BQ2224
_publ_contact_author_name     'Yang Xu-Hong '
_publ_contact_author_address
;
Faculty of Chemistry and Life Science
Xianning University
Xianning 437100
Hubei
People's Republic of China
;
_publ_contact_author_email     chenxiaobao@yahoo.com.cn
_publ_contact_author_fax     '86 715 8338072'
_publ_contact_author_phone     '86 715-8360626'
_publ_section_title
;\
2-[2-(2-Anilino-4-oxo-3,4-dihydroquinazolin-3-yl)phenoxy]-3-phenylquinazolin-\
4(3<i>H</i>)-one methanol hemisolvate
;
loop_
    _publ_author_name
    _publ_author_footnote
    _publ_author_address
    'Gao, Tao' .
; Faculty of Chemistry and Life Science
  Xianning University
  Xianning 437100
  Hubei
  People's Republic of China
;
    'Chen, Xiao-Bao' .
; Institute of Medicinal Chemistry
  Hubei Medical University
  Shiyan 442000
  Hubei
  People's Republic of China
;
    'Yang, Xu-Hong' .
; Faculty of Chemistry and Life Science
  Xianning University
  Xianning 437100
  Hubei
  People's Republic of China
;
    'Wang, Xiang' .
; College of Life and Environmental Science
  Kaili University,
  Kaili 556000
  Guizhou
  People's Republic of China
;
data_I
_audit_creation_method     SHELXL-97
_chemical_name_systematic
;
2-[2-(2-Anilino-4-oxo-3,4-dihydroquinazolin-3-yl)phenoxy]-3-
phenylquinazolin-4(3<i>H</i>)-one methanol hemisolvate
;
_chemical_name_common     ?
_chemical_formula_moiety     'C34 H23 N5 O3, 0.5(C H4 O)'
_chemical_formula_sum     'C34.5 H25 N5 O3.5'
_chemical_formula_iupac     'C34 H23 N5 O3, 0.5C H4 O'
_chemical_formula_weight     565.60
_chemical_melting_point     ?
_symmetry_cell_setting     monoclinic
_symmetry_space_group_name_H-M     'C 2/c'
_symmetry_space_group_name_Hall     '-C 2yc'
loop_
    _symmetry_equiv_pos_as_xyz
    'x, y, z'
    '-x, y, -z+1/2'
    'x+1/2, y+1/2, z'
    '-x+1/2, y+1/2, -z+1/2'
    '-x, -y, -z'
    'x, -y, z-1/2'
    '-x+1/2, -y+1/2, -z'
    'x+1/2, -y+1/2, z-1/2'
_cell_length_a     24.268(2)
_cell_length_b     16.5049(14)
_cell_length_c     15.2929(12)
_cell_angle_alpha     90.000
_cell_angle_beta     110.3820(10)
_cell_angle_gamma     90.000
_cell_volume     5741.9(8)
_cell_formula_units_Z     8
_cell_measurement_reflns_used     3884
_cell_measurement_theta_min     2.47
_cell_measurement_theta_max     23.64
_cell_measurement_temperature     292(2)
_exptl_crystal_description     block
_exptl_crystal_colour     colorless
_exptl_crystal_size_max     0.32
_exptl_crystal_size_mid     0.25
_exptl_crystal_size_min     0.24
_exptl_crystal_density_diffrn     1.309
_exptl_crystal_density_meas     ?
_exptl_crystal_density_method     'not measured'
_exptl_crystal_F_000     2360
_exptl_absorpt_coefficient_mu     0.087
_exptl_absorpt_correction_type     multi-scan
_exptl_absorpt_process_details     '(SADABS; Sheldrick, 2001)'
_exptl_absorpt_correction_T_min     0.9627
_exptl_absorpt_correction_T_max     0.9794
_exptl_special_details
;
;
_diffrn_ambient_temperature     292(2)
_diffrn_radiation_type     MoK\a
_diffrn_radiation_wavelength     0.71073
_diffrn_radiation_source     'fine-focus sealed tube'
_diffrn_radiation_monochromator     graphite
_diffrn_measurement_device_type     'Bruker SMART APEX CCD area-detector'
_diffrn_measurement_method     '\f and \w scans'
_diffrn_detector_area_resol_mean     ?
_diffrn_reflns_number     16455
_diffrn_reflns_av_R_equivalents     0.0224
_diffrn_reflns_av_sigmaI/netI     0.0252
_diffrn_reflns_theta_min     2.29
_diffrn_reflns_theta_max     26.00
_diffrn_reflns_theta_full     26.00
_diffrn_measured_fraction_theta_max     0.997
_diffrn_measured_fraction_theta_full     0.997
_diffrn_reflns_limit_h_min     -29
_diffrn_reflns_limit_h_max     23
_diffrn_reflns_limit_k_min     -20
_diffrn_reflns_limit_k_max     20
_diffrn_reflns_limit_l_min     -18
_diffrn_reflns_limit_l_max     18
_diffrn_standards_number     0
_diffrn_standards_interval_count     ?
_diffrn_standards_interval_time     ?
_diffrn_standards_decay_%     ?
_refine_special_details
;
Refinement of <i>F</i>^2^ against ALL reflections. The weighted <i>R</i>-factor
<i>wR</i> and goodness of fit <i>S</i> are based on <i>F</i>^2^, conventional
<i>R</i>-factors <i>R</i> are based on <i>F</i>, with <i>F</i> set to zero for
negative <i>F</i>^2^. The threshold expression of <i>F</i>^2^ >
\s(<i>F</i>^2^) is used only for calculating <i>R</i>-factors(gt) <i>etc</i>.
and is not relevant to the choice of reflections for refinement.
<i>R</i>-factors based on <i>F</i>^2^ are statistically about twice as large
as those based on <i>F</i>, and <i>R</i>- factors based on ALL data will be
even larger.
;
_reflns_number_total     5631
_reflns_number_gt     3943
_reflns_threshold_expression     I>2\s(I)
_refine_ls_structure_factor_coef     Fsqd
_refine_ls_matrix_type     full
_refine_ls_R_factor_all     0.0851
_refine_ls_R_factor_gt     0.0621
_refine_ls_wR_factor_gt     0.2093
_refine_ls_wR_factor_ref     0.2282
_refine_ls_goodness_of_fit_ref     1.042
_refine_ls_restrained_S_all     1.041
_refine_ls_number_reflns     5631
_refine_ls_number_parameters     397
_refine_ls_number_restraints     12
_refine_ls_hydrogen_treatment     constr
_refine_ls_weighting_scheme     calc
_refine_ls_weighting_details
         'calc w=1/[\s^2^(Fo^2^)+(0.1434P)^2^+2.1314P] where P=(Fo^2^+2Fc^2^)/3'
_atom_sites_solution_hydrogens     geom
_atom_sites_solution_primary     direct
_atom_sites_solution_secondary     difmap
_refine_ls_shift/su_max     0.002
_refine_ls_shift/su_mean     0.000
_refine_diff_density_max     0.784
_refine_diff_density_min     -0.256
_refine_ls_extinction_method     none
_refine_ls_extinction_coef     ?
loop_
    _atom_type_symbol
    _atom_type_description
    _atom_type_scat_dispersion_real
    _atom_type_scat_dispersion_imag
    _atom_type_scat_source
    'C' 'C' 0.0033 0.0016
                         'International Tables Vol C Tables 4.2.6.8 and 6.1.1.4'
    'H' 'H' 0.0000 0.0000
                         'International Tables Vol C Tables 4.2.6.8 and 6.1.1.4'
    'N' 'N' 0.0061 0.0033
                         'International Tables Vol C Tables 4.2.6.8 and 6.1.1.4'
    'O' 'O' 0.0106 0.0060
                         'International Tables Vol C Tables 4.2.6.8 and 6.1.1.4'
_computing_data_collection     'SMART (Bruker, 2000)'
_computing_cell_refinement     'SAINT (Bruker, 2000)'
_computing_data_reduction     'SAINT (Bruker, 2000)'
_computing_structure_solution     'SHELXS97 (Sheldrick, 2008)'
_computing_structure_refinement     'SHELXL97 (Sheldrick, 2008)'
_computing_molecular_graphics     'SHELXTL (Sheldrick, 2008)'
_computing_publication_material     'SHELXTL (Sheldrick, 2008)'
loop_
    _atom_site_type_symbol
    _atom_site_label
    _atom_site_fract_x
    _atom_site_fract_y
    _atom_site_fract_z
    _atom_site_U_iso_or_equiv
    _atom_site_adp_type
    _atom_site_calc_flag
    _atom_site_refinement_flags
    _atom_site_occupancy
    _atom_site_disorder_assembly
    _atom_site_disorder_group
    C C1 0.33889(11) 0.39224(16) 0.95966(18) 0.0574(6) Uani d . 1 . .
    H H1 0.2986 0.3843 0.9429 0.069 Uiso calc R 1 . .
    C C2 0.37488(14) 0.3822(2) 1.0508(2) 0.0749(8) Uani d . 1 . .
    H H2 0.3587 0.3681 1.0956 0.090 Uiso calc R 1 . .
    C C3 0.43447(15) 0.3929(3) 1.0766(2) 0.0890(10) Uani d . 1 . .
    H H3 0.4586 0.3857 1.1384 0.107 Uiso calc R 1 . .
    C C4 0.45792(13) 0.4139(3) 1.0111(2) 0.0921(11) Uani d . 1 . .
    H H4 0.4983 0.4211 1.0284 0.110 Uiso calc R 1 . .
    C C5 0.42214(12) 0.4248(2) 0.9184(2) 0.0709(8) Uani d . 1 . .
    H H5 0.4385 0.4392 0.8739 0.085 Uiso calc R 1 . .
    C C6 0.36227(10) 0.41392(14) 0.89331(17) 0.0478(5) Uani d . 1 . .
    C C7 0.27029(10) 0.43844(13) 0.76026(15) 0.0444(5) Uani d . 1 . .
    C C8 0.18242(10) 0.43060(15) 0.62005(16) 0.0491(6) Uani d . 1 . .
    C C9 0.15259(10) 0.46910(14) 0.67699(16) 0.0477(5) Uani d . 1 . .
    C C10 0.09255(11) 0.48514(16) 0.6402(2) 0.0600(7) Uani d . 1 . .
    H H10 0.0712 0.4718 0.5786 0.072 Uiso calc R 1 . .
    C C11 0.06483(12) 0.52059(18) 0.6949(2) 0.0688(8) Uani d . 1 . .
    H H11 0.0247 0.5314 0.6704 0.083 Uiso calc R 1 . .
    C C12 0.09658(13) 0.54019(18) 0.7862(2) 0.0689(8) Uani d . 1 . .
    H H12 0.0775 0.5642 0.8229 0.083 Uiso calc R 1 . .
    C C13 0.15578(12) 0.52491(15) 0.8240(2) 0.0587(6) Uani d . 1 . .
    H H13 0.1766 0.5388 0.8857 0.070 Uiso calc R 1 . .
    C C14 0.18475(10) 0.48859(13) 0.76995(16) 0.0458(5) Uani d . 1 . .
    C C15 0.27546(10) 0.37942(14) 0.61502(15) 0.0458(5) Uani d . 1 . .
    C C16 0.29309(12) 0.42318(16) 0.55277(17) 0.0565(6) Uani d . 1 . .
    H H16 0.2841 0.4780 0.5433 0.068 Uiso calc R 1 . .
    C C17 0.32434(13) 0.38468(18) 0.50451(19) 0.0642(7) Uani d . 1 . .
    H H17 0.3371 0.4140 0.4632 0.077 Uiso calc R 1 . .
    C C18 0.33669(12) 0.30324(18) 0.51737(18) 0.0614(7) Uani d . 1 . .
    H H18 0.3570 0.2777 0.4836 0.074 Uiso calc R 1 . .
    C C19 0.31914(11) 0.25893(16) 0.58009(17) 0.0535(6) Uani d . 1 . .
    H H19 0.3279 0.2040 0.5893 0.064 Uiso calc R 1 . .
    C C20 0.28861(10) 0.29777(14) 0.62827(15) 0.0457(5) Uani d . 1 . .
    C C21 0.30048(10) 0.22726(13) 0.76894(16) 0.0457(5) Uani d . 1 . .
    C C22 0.38728(11) 0.19895(14) 0.88305(17) 0.0527(6) Uani d . 1 . .
    C C23 0.44826(12) 0.20351(18) 0.9158(2) 0.0678(7) Uani d . 1 . .
    H H23 0.4675 0.2278 0.8796 0.081 Uiso calc R 1 . .
    C C24 0.48029(14) 0.1718(2) 1.0022(2) 0.0782(9) Uani d . 1 . .
    H H24 0.5211 0.1757 1.0244 0.094 Uiso calc R 1 . .
    C C25 0.45238(15) 0.1344(2) 1.0559(2) 0.0796(9) Uani d . 1 . .
    H H25 0.4743 0.1129 1.1138 0.096 Uiso calc R 1 . .
    C C26 0.39234(14) 0.12903(18) 1.0239(2) 0.0698(8) Uani d . 1 . .
    H H26 0.3735 0.1033 1.0598 0.084 Uiso calc R 1 . .
    C C27 0.35942(12) 0.16190(15) 0.93765(17) 0.0547(6) Uani d . 1 . .
    C C28 0.29550(12) 0.15817(16) 0.90513(18) 0.0570(6) Uani d . 1 . .
    C C29 0.20409(10) 0.20150(14) 0.78235(16) 0.0465(5) Uani d . 1 . .
    C C30 0.17127(12) 0.13978(17) 0.72933(18) 0.0598(7) Uani d . 1 . .
    H H30 0.1896 0.0934 0.7182 0.072 Uiso calc R 1 . .
    C C31 0.11087(13) 0.1470(2) 0.6926(2) 0.0734(8) Uani d . 1 . .
    H H31 0.0884 0.1054 0.6564 0.088 Uiso calc R 1 . .
    C C32 0.08382(12) 0.2155(2) 0.7093(2) 0.0707(8) Uani d . 1 . .
    H H32 0.0431 0.2203 0.6843 0.085 Uiso calc R 1 . .
    C C33 0.11721(13) 0.27667(19) 0.7630(2) 0.0713(8) Uani d . 1 . .
    H H33 0.0990 0.3230 0.7744 0.086 Uiso calc R 1 . .
    C C34 0.17759(12) 0.26988(16) 0.8003(2) 0.0615(7) Uani d . 1 . .
    H H34 0.2001 0.3111 0.8372 0.074 Uiso calc R 1 . .
    N N1 0.32858(9) 0.42035(13) 0.79688(14) 0.0520(5) Uani d . 1 . .
    N N2 0.24407(8) 0.47305(12) 0.81070(13) 0.0486(5) Uani d . 1 . .
    N N3 0.24277(8) 0.41832(11) 0.66622(13) 0.0461(5) Uani d . 1 . .
    N N4 0.35614(9) 0.23084(12) 0.79476(14) 0.0510(5) Uani d . 1 . .
    N N5 0.26758(9) 0.19548(12) 0.81838(13) 0.0494(5) Uani d . 1 . .
    O O1 0.15912(8) 0.40913(13) 0.53964(13) 0.0688(5) Uani d . 1 . .
    O O2 0.26452(7) 0.25565(10) 0.68598(11) 0.0513(4) Uani d . 1 . .
    O O3 0.26588(9) 0.12670(15) 0.94629(15) 0.0855(7) Uani d . 1 . .
    H H20 0.3454 0.4038 0.7553 0.128 Uiso d R 1 . .
    C C35 0.5532(2) 0.4402(4) 0.8065(4) 0.0697(15) Uani d PU 0.50 . .
    H H35A 0.5858 0.4492 0.7857 0.105 Uiso calc PR 0.50 . .
    H H35B 0.5644 0.4548 0.8711 0.105 Uiso calc PR 0.50 . .
    H H35C 0.5205 0.4729 0.7703 0.105 Uiso calc PR 0.50 . .
    O O5 0.53385(15) 0.3409(4) 0.7931(3) 0.0959(18) Uani d PU 0.50 . .
    H H35 0.5000 0.3679 0.7500 0.144 Uiso d SR 1 . .
loop_
    _atom_site_aniso_label
    _atom_site_aniso_U_11
    _atom_site_aniso_U_22
    _atom_site_aniso_U_33
    _atom_site_aniso_U_12
    _atom_site_aniso_U_13
    _atom_site_aniso_U_23
    C1 0.0490(14) 0.0654(16) 0.0556(15) 0.0017(12) 0.0153(12) 0.0043(12)
    C2 0.0726(19) 0.090(2) 0.0585(17) 0.0144(16) 0.0187(15) 0.0178(15)
    C3 0.071(2) 0.119(3) 0.0589(18) 0.0104(19) 0.0004(16) 0.0188(18)
    C4 0.0460(16) 0.128(3) 0.081(2) -0.0047(18) -0.0044(15) 0.015(2)
    C5 0.0473(15) 0.094(2) 0.0680(17) 0.0001(14) 0.0156(13) 0.0115(16)
    C6 0.0442(12) 0.0444(12) 0.0483(13) 0.0035(10) 0.0080(10) -0.0035(10)
    C7 0.0442(12) 0.0446(12) 0.0427(12) -0.0025(10) 0.0129(10) -0.0002(9)
    C8 0.0472(13) 0.0523(13) 0.0431(13) 0.0004(10) 0.0100(10) 0.0033(10)
    C9 0.0455(12) 0.0461(12) 0.0508(13) -0.0005(10) 0.0158(10) 0.0040(10)
    C10 0.0455(13) 0.0617(15) 0.0686(17) -0.0002(11) 0.0146(12) 0.0048(13)
    C11 0.0464(14) 0.0698(18) 0.093(2) 0.0073(13) 0.0277(15) 0.0050(16)
    C12 0.0618(17) 0.0650(17) 0.091(2) 0.0062(14) 0.0415(17) -0.0021(15)
    C13 0.0620(16) 0.0545(14) 0.0664(16) 0.0029(12) 0.0310(13) -0.0028(12)
    C14 0.0474(12) 0.0390(11) 0.0528(13) 0.0007(9) 0.0198(11) 0.0029(10)
    C15 0.0465(12) 0.0510(13) 0.0396(12) 0.0012(10) 0.0145(10) -0.0007(10)
    C16 0.0686(16) 0.0552(14) 0.0501(14) 0.0009(12) 0.0263(12) 0.0080(11)
    C17 0.0759(18) 0.0719(18) 0.0549(15) 0.0002(14) 0.0354(14) 0.0089(13)
    C18 0.0617(16) 0.0774(18) 0.0519(14) 0.0054(13) 0.0284(12) -0.0057(13)
    C19 0.0525(14) 0.0556(14) 0.0519(13) 0.0061(11) 0.0174(11) -0.0013(11)
    C20 0.0439(12) 0.0536(13) 0.0389(11) -0.0010(10) 0.0133(10) 0.0047(10)
    C21 0.0489(13) 0.0415(11) 0.0468(13) 0.0020(10) 0.0170(10) 0.0027(10)
    C22 0.0532(14) 0.0446(12) 0.0536(14) 0.0046(11) 0.0104(11) 0.0031(11)
    C23 0.0557(16) 0.0647(16) 0.0731(18) -0.0019(13) 0.0101(14) 0.0070(14)
    C24 0.0592(17) 0.077(2) 0.078(2) 0.0017(15) -0.0017(15) 0.0021(16)
    C25 0.077(2) 0.078(2) 0.0643(18) 0.0122(16) -0.0001(16) 0.0130(16)
    C26 0.078(2) 0.0664(17) 0.0570(16) 0.0106(15) 0.0134(14) 0.0137(14)
    C27 0.0611(15) 0.0498(13) 0.0492(14) 0.0069(11) 0.0143(12) 0.0060(11)
    C28 0.0609(15) 0.0572(15) 0.0525(14) 0.0055(12) 0.0191(12) 0.0130(12)
    C29 0.0480(13) 0.0471(12) 0.0458(12) -0.0003(10) 0.0181(10) 0.0076(10)
    C30 0.0643(16) 0.0556(14) 0.0570(15) 0.0019(12) 0.0182(13) -0.0006(12)
    C31 0.0647(18) 0.079(2) 0.0650(18) -0.0138(15) 0.0076(14) -0.0048(15)
    C32 0.0490(15) 0.088(2) 0.0686(18) 0.0013(14) 0.0126(13) 0.0145(16)
    C33 0.0608(17) 0.0680(17) 0.088(2) 0.0112(14) 0.0292(16) 0.0046(16)
    C34 0.0552(15) 0.0544(15) 0.0740(17) -0.0031(12) 0.0214(13) -0.0056(13)
    N1 0.0453(11) 0.0629(12) 0.0463(11) 0.0034(9) 0.0140(9) -0.0051(9)
    N2 0.0471(11) 0.0502(11) 0.0477(11) 0.0012(8) 0.0155(9) -0.0053(9)
    N3 0.0470(11) 0.0496(11) 0.0419(10) 0.0021(8) 0.0158(8) -0.0001(8)
    N4 0.0492(11) 0.0518(11) 0.0505(11) 0.0022(9) 0.0153(9) 0.0058(9)
    N5 0.0513(11) 0.0480(10) 0.0500(11) 0.0031(9) 0.0190(9) 0.0110(9)
    O1 0.0585(11) 0.0912(14) 0.0487(11) 0.0062(10) 0.0088(9) -0.0088(10)
    O2 0.0474(9) 0.0591(10) 0.0468(9) 0.0021(7) 0.0156(7) 0.0142(7)
    O3 0.0739(14) 0.1109(17) 0.0767(14) 0.0072(12) 0.0324(11) 0.0445(13)
    C35 0.053(3) 0.090(4) 0.062(3) -0.010(3) 0.014(3) -0.016(3)
    O5 0.0276(17) 0.201(6) 0.058(2) -0.005(2) 0.0139(16) 0.020(3)
_geom_special_details
;
All e.s.d.'s (except the e.s.d. in the dihedral angle between two l.s. planes)
are estimated using the full covariance matrix. The cell e.s.d.'s are taken
into account individually in the estimation of e.s.d.'s in distances, angles
and torsion angles; correlations between e.s.d.'s in cell parameters are only
used when they are defined by crystal symmetry. An approximate (isotropic)
treatment of cell e.s.d.'s is used for estimating e.s.d.'s involving l.s.
planes.
;
loop_
    _geom_bond_atom_site_label_1
    _geom_bond_atom_site_label_2
    _geom_bond_site_symmetry_2
    _geom_bond_distance
    _geom_bond_publ_flag
    C1 C6 . 1.371(4) ?
    C1 C2 . 1.373(4) ?
    C1 H1 . 0.9300 ?
    C2 C3 . 1.372(4) ?
    C2 H2 . 0.9300 ?
    C3 C4 . 1.357(5) ?
    C3 H3 . 0.9300 ?
    C4 C5 . 1.393(4) ?
    C4 H4 . 0.9300 ?
    C5 C6 . 1.379(3) ?
    C5 H5 . 0.9300 ?
    C6 N1 . 1.419(3) ?
    C7 N2 . 1.292(3) ?
    C7 N1 . 1.361(3) ?
    C7 N3 . 1.398(3) ?
    C8 O1 . 1.214(3) ?
    C8 N3 . 1.402(3) ?
    C8 C9 . 1.458(3) ?
    C9 C10 . 1.392(3) ?
    C9 C14 . 1.400(3) ?
    C10 C11 . 1.373(4) ?
    C10 H10 . 0.9300 ?
    C11 C12 . 1.378(4) ?
    C11 H11 . 0.9300 ?
    C12 C13 . 1.373(4) ?
    C12 H12 . 0.9300 ?
    C13 C14 . 1.394(3) ?
    C13 H13 . 0.9300 ?
    C14 N2 . 1.379(3) ?
    C15 C16 . 1.376(3) ?
    C15 C20 . 1.383(3) ?
    C15 N3 . 1.445(3) ?
    C16 C17 . 1.383(4) ?
    C16 H16 . 0.9300 ?
    C17 C18 . 1.376(4) ?
    C17 H17 . 0.9300 ?
    C18 C19 . 1.386(4) ?
    C18 H18 . 0.9300 ?
    C19 C20 . 1.372(3) ?
    C19 H19 . 0.9300 ?
    C20 O2 . 1.401(3) ?
    C21 N4 . 1.270(3) ?
    C21 O2 . 1.349(3) ?
    C21 N5 . 1.380(3) ?
    C22 C27 . 1.386(4) ?
    C22 C23 . 1.389(4) ?
    C22 N4 . 1.400(3) ?
    C23 C24 . 1.382(4) ?
    C23 H23 . 0.9300 ?
    C24 C25 . 1.378(5) ?
    C24 H24 . 0.9300 ?
    C25 C26 . 1.369(4) ?
    C25 H25 . 0.9300 ?
    C26 C27 . 1.392(4) ?
    C26 H26 . 0.9300 ?
    C27 C28 . 1.456(4) ?
    C28 O3 . 1.224(3) ?
    C28 N5 . 1.404(3) ?
    C29 C30 . 1.371(4) ?
    C29 C34 . 1.374(3) ?
    C29 N5 . 1.448(3) ?
    C30 C31 . 1.380(4) ?
    C30 H30 . 0.9300 ?
    C31 C32 . 1.375(4) ?
    C31 H31 . 0.9300 ?
    C32 C33 . 1.375(4) ?
    C32 H32 . 0.9300 ?
    C33 C34 . 1.379(4) ?
    C33 H33 . 0.9300 ?
    C34 H34 . 0.9300 ?
    N1 H20 . 0.9098 ?
    C35 O5 . 1.698(9) ?
    C35 H35A . 0.9600 ?
    C35 H35B . 0.9600 ?
    C35 H35C . 0.9600 ?
    O5 O5 2_656 1.711(7) ?
    O5 H35 . 0.9646 ?
loop_
    _geom_angle_atom_site_label_1
    _geom_angle_atom_site_label_2
    _geom_angle_atom_site_label_3
    _geom_angle_site_symmetry_1
    _geom_angle_site_symmetry_3
    _geom_angle
    _geom_angle_publ_flag
    C6 C1 C2 . . 120.1(3) ?
    C6 C1 H1 . . 119.9 ?
    C2 C1 H1 . . 119.9 ?
    C3 C2 C1 . . 120.6(3) ?
    C3 C2 H2 . . 119.7 ?
    C1 C2 H2 . . 119.7 ?
    C4 C3 C2 . . 119.5(3) ?
    C4 C3 H3 . . 120.2 ?
    C2 C3 H3 . . 120.2 ?
    C3 C4 C5 . . 120.7(3) ?
    C3 C4 H4 . . 119.6 ?
    C5 C4 H4 . . 119.6 ?
    C6 C5 C4 . . 119.3(3) ?
    C6 C5 H5 . . 120.3 ?
    C4 C5 H5 . . 120.3 ?
    C1 C6 C5 . . 119.7(2) ?
    C1 C6 N1 . . 123.4(2) ?
    C5 C6 N1 . . 116.7(2) ?
    N2 C7 N1 . . 120.6(2) ?
    N2 C7 N3 . . 124.1(2) ?
    N1 C7 N3 . . 115.27(19) ?
    O1 C8 N3 . . 120.3(2) ?
    O1 C8 C9 . . 125.4(2) ?
    N3 C8 C9 . . 114.3(2) ?
    C10 C9 C14 . . 120.1(2) ?
    C10 C9 C8 . . 120.6(2) ?
    C14 C9 C8 . . 119.3(2) ?
    C11 C10 C9 . . 120.1(3) ?
    C11 C10 H10 . . 120.0 ?
    C9 C10 H10 . . 120.0 ?
    C10 C11 C12 . . 119.8(2) ?
    C10 C11 H11 . . 120.1 ?
    C12 C11 H11 . . 120.1 ?
    C13 C12 C11 . . 121.2(3) ?
    C13 C12 H12 . . 119.4 ?
    C11 C12 H12 . . 119.4 ?
    C12 C13 C14 . . 120.0(3) ?
    C12 C13 H13 . . 120.0 ?
    C14 C13 H13 . . 120.0 ?
    N2 C14 C13 . . 118.3(2) ?
    N2 C14 C9 . . 122.8(2) ?
    C13 C14 C9 . . 118.9(2) ?
    C16 C15 C20 . . 120.1(2) ?
    C16 C15 N3 . . 120.2(2) ?
    C20 C15 N3 . . 119.72(19) ?
    C15 C16 C17 . . 119.2(2) ?
    C15 C16 H16 . . 120.4 ?
    C17 C16 H16 . . 120.4 ?
    C18 C17 C16 . . 120.3(2) ?
    C18 C17 H17 . . 119.8 ?
    C16 C17 H17 . . 119.8 ?
    C17 C18 C19 . . 120.7(2) ?
    C17 C18 H18 . . 119.7 ?
    C19 C18 H18 . . 119.7 ?
    C20 C19 C18 . . 118.6(2) ?
    C20 C19 H19 . . 120.7 ?
    C18 C19 H19 . . 120.7 ?
    C19 C20 C15 . . 121.1(2) ?
    C19 C20 O2 . . 121.9(2) ?
    C15 C20 O2 . . 116.73(19) ?
    N4 C21 O2 . . 123.1(2) ?
    N4 C21 N5 . . 127.1(2) ?
    O2 C21 N5 . . 109.81(19) ?
    C27 C22 C23 . . 119.2(2) ?
    C27 C22 N4 . . 122.3(2) ?
    C23 C22 N4 . . 118.5(2) ?
    C24 C23 C22 . . 119.9(3) ?
    C24 C23 H23 . . 120.1 ?
    C22 C23 H23 . . 120.1 ?
    C25 C24 C23 . . 120.6(3) ?
    C25 C24 H24 . . 119.7 ?
    C23 C24 H24 . . 119.7 ?
    C26 C25 C24 . . 119.9(3) ?
    C26 C25 H25 . . 120.1 ?
    C24 C25 H25 . . 120.1 ?
    C25 C26 C27 . . 120.1(3) ?
    C25 C26 H26 . . 119.9 ?
    C27 C26 H26 . . 119.9 ?
    C22 C27 C26 . . 120.2(3) ?
    C22 C27 C28 . . 119.9(2) ?
    C26 C27 C28 . . 119.9(3) ?
    O3 C28 N5 . . 119.7(2) ?
    O3 C28 C27 . . 126.1(2) ?
    N5 C28 C27 . . 114.2(2) ?
    C30 C29 C34 . . 120.8(2) ?
    C30 C29 N5 . . 119.8(2) ?
    C34 C29 N5 . . 119.4(2) ?
    C29 C30 C31 . . 119.5(3) ?
    C29 C30 H30 . . 120.2 ?
    C31 C30 H30 . . 120.2 ?
    C32 C31 C30 . . 120.2(3) ?
    C32 C31 H31 . . 119.9 ?
    C30 C31 H31 . . 119.9 ?
    C31 C32 C33 . . 119.7(3) ?
    C31 C32 H32 . . 120.2 ?
    C33 C32 H32 . . 120.2 ?
    C32 C33 C34 . . 120.5(3) ?
    C32 C33 H33 . . 119.7 ?
    C34 C33 H33 . . 119.7 ?
    C29 C34 C33 . . 119.2(3) ?
    C29 C34 H34 . . 120.4 ?
    C33 C34 H34 . . 120.4 ?
    C7 N1 C6 . . 125.7(2) ?
    C7 N1 H20 . . 115.7 ?
    C6 N1 H20 . . 117.9 ?
    C7 N2 C14 . . 117.8(2) ?
    C7 N3 C8 . . 121.65(19) ?
    C7 N3 C15 . . 120.48(19) ?
    C8 N3 C15 . . 117.77(18) ?
    C21 N4 C22 . . 116.2(2) ?
    C21 N5 C28 . . 120.2(2) ?
    C21 N5 C29 . . 120.49(18) ?
    C28 N5 C29 . . 119.28(19) ?
    C21 O2 C20 . . 119.30(17) ?
    O5 C35 H35A . . 109.5 ?
    O5 C35 H35B . . 109.5 ?
    H35A C35 H35B . . 109.5 ?
    O5 C35 H35C . . 109.5 ?
    H35A C35 H35C . . 109.5 ?
    H35B C35 H35C . . 109.5 ?
    C35 O5 O5 . 2_656 104.1(2) ?
loop_
    _geom_torsion_atom_site_label_1
    _geom_torsion_atom_site_label_2
    _geom_torsion_atom_site_label_3
    _geom_torsion_atom_site_label_4
    _geom_torsion_site_symmetry_1
    _geom_torsion_site_symmetry_2
    _geom_torsion_site_symmetry_3
    _geom_torsion_site_symmetry_4
    _geom_torsion
    _geom_torsion_publ_flag
    C6 C1 C2 C3 . . . . -0.7(5) ?
    C1 C2 C3 C4 . . . . 0.3(6) ?
    C2 C3 C4 C5 . . . . 0.1(6) ?
    C3 C4 C5 C6 . . . . -0.1(6) ?
    C2 C1 C6 C5 . . . . 0.7(4) ?
    C2 C1 C6 N1 . . . . 175.8(3) ?
    C4 C5 C6 C1 . . . . -0.3(4) ?
    C4 C5 C6 N1 . . . . -175.8(3) ?
    O1 C8 C9 C10 . . . . -0.7(4) ?
    N3 C8 C9 C10 . . . . 179.9(2) ?
    O1 C8 C9 C14 . . . . 178.1(2) ?
    N3 C8 C9 C14 . . . . -1.2(3) ?
    C14 C9 C10 C11 . . . . 0.4(4) ?
    C8 C9 C10 C11 . . . . 179.3(2) ?
    C9 C10 C11 C12 . . . . 0.0(4) ?
    C10 C11 C12 C13 . . . . 0.0(5) ?
    C11 C12 C13 C14 . . . . -0.3(4) ?
    C12 C13 C14 N2 . . . . -179.0(2) ?
    C12 C13 C14 C9 . . . . 0.7(4) ?
    C10 C9 C14 N2 . . . . 179.0(2) ?
    C8 C9 C14 N2 . . . . 0.1(3) ?
    C10 C9 C14 C13 . . . . -0.7(3) ?
    C8 C9 C14 C13 . . . . -179.6(2) ?
    C20 C15 C16 C17 . . . . -0.5(4) ?
    N3 C15 C16 C17 . . . . -180.0(2) ?
    C15 C16 C17 C18 . . . . 1.2(4) ?
    C16 C17 C18 C19 . . . . -1.3(4) ?
    C17 C18 C19 C20 . . . . 0.7(4) ?
    C18 C19 C20 C15 . . . . 0.0(4) ?
    C18 C19 C20 O2 . . . . 173.7(2) ?
    C16 C15 C20 C19 . . . . -0.1(4) ?
    N3 C15 C20 C19 . . . . 179.4(2) ?
    C16 C15 C20 O2 . . . . -174.2(2) ?
    N3 C15 C20 O2 . . . . 5.3(3) ?
    C27 C22 C23 C24 . . . . -0.5(4) ?
    N4 C22 C23 C24 . . . . -179.3(3) ?
    C22 C23 C24 C25 . . . . 1.0(5) ?
    C23 C24 C25 C26 . . . . -0.5(5) ?
    C24 C25 C26 C27 . . . . -0.6(5) ?
    C23 C22 C27 C26 . . . . -0.6(4) ?
    N4 C22 C27 C26 . . . . 178.2(2) ?
    C23 C22 C27 C28 . . . . 178.7(2) ?
    N4 C22 C27 C28 . . . . -2.5(4) ?
    C25 C26 C27 C22 . . . . 1.2(4) ?
    C25 C26 C27 C28 . . . . -178.1(3) ?
    C22 C27 C28 O3 . . . . 179.3(3) ?
    C26 C27 C28 O3 . . . . -1.3(4) ?
    C22 C27 C28 N5 . . . . -1.0(3) ?
    C26 C27 C28 N5 . . . . 178.3(2) ?
    C34 C29 C30 C31 . . . . 0.9(4) ?
    N5 C29 C30 C31 . . . . -177.9(2) ?
    C29 C30 C31 C32 . . . . -0.2(4) ?
    C30 C31 C32 C33 . . . . -0.2(5) ?
    C31 C32 C33 C34 . . . . 0.0(5) ?
    C30 C29 C34 C33 . . . . -1.1(4) ?
    N5 C29 C34 C33 . . . . 177.7(2) ?
    C32 C33 C34 C29 . . . . 0.6(4) ?
    N2 C7 N1 C6 . . . . 19.3(4) ?
    N3 C7 N1 C6 . . . . -161.8(2) ?
    C1 C6 N1 C7 . . . . 27.8(4) ?
    C5 C6 N1 C7 . . . . -156.9(2) ?
    N1 C7 N2 C14 . . . . -179.0(2) ?
    N3 C7 N2 C14 . . . . 2.3(3) ?
    C13 C14 N2 C7 . . . . 179.1(2) ?
    C9 C14 N2 C7 . . . . -0.6(3) ?
    N2 C7 N3 C8 . . . . -3.6(3) ?
    N1 C7 N3 C8 . . . . 177.6(2) ?
    N2 C7 N3 C15 . . . . -179.8(2) ?
    N1 C7 N3 C15 . . . . 1.3(3) ?
    O1 C8 N3 C7 . . . . -176.6(2) ?
    C9 C8 N3 C7 . . . . 2.8(3) ?
    O1 C8 N3 C15 . . . . -0.2(3) ?
    C9 C8 N3 C15 . . . . 179.16(19) ?
    C16 C15 N3 C7 . . . . -103.9(3) ?
    C20 C15 N3 C7 . . . . 76.6(3) ?
    C16 C15 N3 C8 . . . . 79.7(3) ?
    C20 C15 N3 C8 . . . . -99.8(3) ?
    O2 C21 N4 C22 . . . . 179.8(2) ?
    N5 C21 N4 C22 . . . . 0.0(4) ?
    C27 C22 N4 C21 . . . . 3.1(3) ?
    C23 C22 N4 C21 . . . . -178.1(2) ?
    N4 C21 N5 C28 . . . . -3.7(4) ?
    O2 C21 N5 C28 . . . . 176.5(2) ?
    N4 C21 N5 C29 . . . . 175.2(2) ?
    O2 C21 N5 C29 . . . . -4.6(3) ?
    O3 C28 N5 C21 . . . . -176.4(2) ?
    C27 C28 N5 C21 . . . . 3.9(3) ?
    O3 C28 N5 C29 . . . . 4.7(4) ?
    C27 C28 N5 C29 . . . . -175.0(2) ?
    C30 C29 N5 C21 . . . . 92.6(3) ?
    C34 C29 N5 C21 . . . . -86.1(3) ?
    C30 C29 N5 C28 . . . . -88.5(3) ?
    C34 C29 N5 C28 . . . . 92.8(3) ?
    N4 C21 O2 C20 . . . . -6.0(3) ?
    N5 C21 O2 C20 . . . . 173.79(18) ?
    C19 C20 O2 C21 . . . . 73.6(3) ?
    C15 C20 O2 C21 . . . . -112.4(2) ?
loop_
    _geom_hbond_atom_site_label_D
    _geom_hbond_atom_site_label_H
    _geom_hbond_atom_site_label_A
    _geom_hbond_site_symmetry_A
    _geom_hbond_distance_DH
    _geom_hbond_distance_HA
    _geom_hbond_distance_DA
    _geom_hbond_angle_DHA
    O5 H35 O5 2_656 0.96 0.96 1.711(7) 124.9
    C2 H2 Cg1 7_557 0.93 2.75 3.617(3) 155
