# Supplementary material for: 2-[2-(2-Anilino-4-oxo-3,4-dihydro­quinazolin-3-yl)phen­oxy]-3-phenyl­quinazolin-4(3H)-one methanol hemisolvate
Source: Acta Crystallogr Sect E Struct Rep Online. 2010 Jul 21;66(Pt 8):o2075–6. doi: 10.1107/S1600536810028011 (PMC3007481; doi:10.1107/S1600536810028011)
Supplement: Supplementary file 2 [file e-66-o2075-Isup2.hkl]

# 
# h,k,l, Fc-squared, Fo-squared, sigma(Fo-squared) and status flag 
# 
data_I
_shelx_title ' I in space group C2/c' 
_shelx_refln_list_code          4 
_shelx_F_calc_maximum      514.55 
_exptl_crystal_F_000      2360.00 
_reflns_d_resolution_high  0.8107 
 
loop_ 
 _symmetry_equiv_pos_as_xyz 
 'x, y, z' 
 '-x, y, -z+1/2' 
 'x+1/2, y+1/2, z' 
 '-x+1/2, y+1/2, -z+1/2' 
 '-x, -y, -z' 
 'x, -y, z-1/2' 
 '-x+1/2, -y+1/2, -z' 
 'x+1/2, -y+1/2, z-1/2' 
 
_cell_length_a    24.2680 
_cell_length_b    16.5049 
_cell_length_c    15.2929 
_cell_angle_alpha  90.000 
_cell_angle_beta  110.382 
_cell_angle_gamma  90.000 
 
_shelx_F_squared_multiplier     1.000 
 
loop_ 
 _refln_index_h 
 _refln_index_k 
 _refln_index_l 
 _refln_F_squared_calc 
 _refln_F_squared_meas 
 _refln_F_squared_sigma 
 _refln_observed_status 
   4   0   0    14826.56     9309.09     90.40 o 
   6   0   0      450.07      362.87     21.18 o 
   8   0   0     7074.79     8030.67     87.73 o 
  10   0   0    17186.02    19994.38    196.06 o 
  12   0   0     4394.74     3716.30     55.99 o 
  14   0   0     3690.19     3475.73     57.13 o 
  16   0   0      478.16      571.74     24.07 o 
  18   0   0      472.32      409.18     22.29 o 
  20   0   0        0.90       16.02     10.78 o 
  22   0   0        1.03        9.08     16.14 o 
  24   0   0        1.29        0.00     13.11 o 
  26   0   0       20.69        4.29     16.14 o 
  28   0   0        0.13        0.00     19.67 o 
   3   1   0     1067.85     2805.16     33.07 o 
   5   1   0     3885.50     4137.71     38.92 o 
   7   1   0      997.83     1455.86     21.00 o 
   9   1   0      522.39      878.70     15.91 o 
  11   1   0     1065.48     1303.66     25.41 o 
  13   1   0      751.70      797.21     17.44 o 
  15   1   0      921.22     1056.43     21.50 o 
  17   1   0        0.43        8.39      6.18 o 
  19   1   0        1.38        6.35      6.92 o 
  21   1   0     2037.95     1832.62     39.94 o 
  23   1   0     1845.92     1528.86     48.14 o 
  25   1   0       14.95        5.06     12.21 o 
  27   1   0       20.68       27.26     14.64 o 
   2   2   0     5132.09     3809.72     35.47 o 
   4   2   0     1439.06     1515.74     18.81 o 
   6   2   0     2873.39     2988.97     32.45 o 
   8   2   0     2056.95     2267.21     29.01 o 
  10   2   0     5873.80     5993.12     60.45 o 
  12   2   0    13174.54    14605.12    109.38 o 
  14   2   0        2.39        0.00      5.27 o 
  16   2   0        4.50        8.30      6.52 o 
  18   2   0       14.12       13.04      6.61 o 
  20   2   0      172.60      181.36     15.03 o 
  22   2   0        4.61        0.00      9.72 o 
  24   2   0       13.65        0.00      9.15 o 
  26   2   0       18.83       22.73     13.96 o 
   1   3   0     7288.32    11445.10     71.45 o 
   3   3   0    30698.21    23307.81    244.30 o 
   5   3   0      127.02       57.02      8.09 o 
   7   3   0      174.02      217.65      8.59 o 
   9   3   0    10735.58    11743.20    102.13 o 
  11   3   0    10109.29    10222.91     94.12 o 
  13   3   0      974.96      959.82     22.06 o 
  15   3   0      631.08      594.09     16.51 o 
  17   3   0      359.69      384.05     14.67 o 
  19   3   0       23.48       10.32      8.45 o 
  21   3   0      222.12      227.88     16.83 o 
  23   3   0       78.82       73.49     13.11 o 
  25   3   0        4.59        0.00     10.52 o 
  27   3   0        3.71       23.31     14.35 o 
   0   4   0     3794.17     6078.24     66.10 o 
   2   4   0     3007.97     4493.60     69.45 o 
   4   4   0        8.52        7.11      3.60 o 
   6   4   0     2450.26     2042.55     27.98 o 
   8   4   0     1490.64     1117.50     20.58 o 
  10   4   0     1798.54     1737.91     28.24 o 
  12   4   0     1908.26     1981.45     33.98 o 
  14   4   0       39.97       27.89      6.75 o 
  16   4   0      459.06      422.97     22.93 o 
  18   4   0     1367.53     1249.65     31.82 o 
  20   4   0      605.79      591.70     23.90 o 
  22   4   0       52.04       48.98     11.97 o 
  24   4   0      207.86      172.51     17.73 o 
  26   4   0        0.00        6.65     13.42 o 
   1   5   0    80280.63    79078.15    406.40 o 
   3   5   0    19326.68    18124.11    127.63 o 
   5   5   0      184.31      201.40      9.19 o 
   7   5   0      111.88       95.00      9.47 o 
   9   5   0     1577.33     1647.84     27.68 o 
  11   5   0      481.03      445.37     15.08 o 
  13   5   0       11.11        7.13      5.42 o 
  15   5   0       39.40       52.90     10.80 o 
  17   5   0      964.31      938.48     35.20 o 
  19   5   0      168.35      188.29     15.66 o 
  21   5   0       45.22        9.93     24.58 o 
  23   5   0        2.32       22.33     14.89 o 
  25   5   0      158.27      165.34     18.11 o 
  27   5   0       22.71       15.71     14.71 o 
   0   6   0    26664.78    25184.59    197.56 o 
   2   6   0    17706.69    17439.05    100.96 o 
   4   6   0      100.33      149.80      9.25 o 
   6   6   0      992.17     1065.49     28.70 o 
   8   6   0     1143.94     1081.56     38.94 o 
  10   6   0     3776.19     3634.80     47.56 o 
  12   6   0     1895.36     1972.83     34.21 o 
  14   6   0       66.83       64.65      8.63 o 
  16   6   0      557.13      556.08     28.19 o 
  18   6   0       33.52       36.05     13.44 o 
  20   6   0      357.78      389.44     21.18 o 
  22   6   0      284.85      241.51     37.01 o 
  24   6   0       58.64       86.25     23.60 o 
  26   6   0       21.68       34.60     16.17 o 
   1   7   0     4540.97     4422.62     46.99 o 
   3   7   0       48.13       22.03      4.31 o 
   5   7   0     1123.40     1107.31     21.58 o 
   7   7   0     9413.36     8978.17     89.75 o 
   9   7   0       43.98       55.16      7.54 o 
  11   7   0       71.53       48.38      7.69 o 
  13   7   0     1603.54     1712.03     33.35 o 
  15   7   0      428.06      390.10     24.85 o 
  17   7   0     1775.30     1902.13     52.39 o 
  19   7   0       13.86        4.97     12.39 o 
  21   7   0       21.43       27.09     10.05 o 
  23   7   0      159.22      137.98     16.92 o 
  25   7   0        0.29        9.69     11.67 o 
   0   8   0     1042.07      985.42     20.92 o 
   2   8   0      589.93      658.09     13.22 o 
   4   8   0     1816.15     1851.24     24.44 o 
   6   8   0       56.05       75.47     19.04 o 
   8   8   0      123.65      159.77     11.10 o 
  10   8   0      244.40      215.85     27.17 o 
  12   8   0      428.48      440.03     25.50 o 
  14   8   0      616.13      602.67     30.05 o 
  16   8   0      244.00      248.50     22.35 o 
  18   8   0       19.45       13.28     12.38 o 
  20   8   0       40.40       32.01     14.97 o 
  22   8   0      123.22      184.40     23.86 o 
  24   8   0      169.79      127.19     21.36 o 
   1   9   0        8.74       26.74      4.54 o 
   3   9   0       37.70       58.41      5.66 o 
   5   9   0      706.14      791.77     16.56 o 
   7   9   0       77.59       75.98      9.15 o 
   9   9   0        0.02       18.93      6.84 o 
  11   9   0      125.84      143.96     14.27 o 
  13   9   0      307.77      278.55     22.57 o 
  15   9   0       38.21       32.11     13.19 o 
  17   9   0      300.84      351.97     42.11 o 
  19   9   0       39.87       44.64     15.69 o 
  21   9   0      156.68      182.86     24.78 o 
  23   9   0       87.68      131.48     24.12 o 
  25   9   0        5.92       13.79     11.37 o 
   0  10   0     2813.24     2513.02     38.69 o 
   2  10   0       87.14      146.86      8.88 o 
   4  10   0      256.90      210.25     10.87 o 
   6  10   0       69.96       56.47      8.04 o 
   8  10   0      538.90      564.00     20.59 o 
  10  10   0       32.87       47.53      8.89 o 
  12  10   0       13.05       11.19     12.61 o 
  14  10   0      225.41      177.32     26.23 o 
  16  10   0       13.02       18.69     13.82 o 
  18  10   0      139.99      155.00     41.48 o 
  20  10   0        1.84        0.00     13.45 o 
  22  10   0      159.79      181.40     26.10 o 
  24  10   0      199.11      158.52     26.83 o 
   1  11   0      770.00      706.49     21.24 o 
   3  11   0      803.11      888.62     31.14 o 
   5  11   0       84.36       80.09      8.84 o 
   7  11   0      127.76      120.39     12.37 o 
   9  11   0      207.52      201.42     37.17 o 
  11  11   0       67.03      112.20     17.19 o 
  13  11   0      236.81      297.80     30.89 o 
  15  11   0      430.34      375.97     28.93 o 
  17  11   0      612.26      709.73     38.98 o 
  19  11   0      381.51      375.30     36.19 o 
  21  11   0        2.02        0.00     15.90 o 
  23  11   0        2.09       11.54     17.92 o 
   0  12   0      128.65      154.33     17.89 o 
   2  12   0      110.26      103.96     19.05 o 
   4  12   0      110.67       78.93     10.48 o 
   6  12   0     1533.31     1654.02     33.44 o 
   8  12   0       35.08       40.27      9.57 o 
  10  12   0      125.52      143.21     20.00 o 
  12  12   0      272.99      262.67     60.90 o 
  14  12   0       20.90       31.48     15.44 o 
  16  12   0      266.04      231.25     26.50 o 
  18  12   0      901.49     1080.60     48.71 o 
  20  12   0       15.77       21.09     24.08 o 
  22  12   0       90.49       85.35     22.74 o 
   1  13   0       17.80       18.09      8.62 o 
   3  13   0     1226.62     1176.80     29.47 o 
   5  13   0     1577.72     1651.43     34.87 o 
   7  13   0       18.40       29.72      8.80 o 
   9  13   0      134.19      158.97     21.54 o 
  11  13   0       87.88       83.18     17.63 o 
  13  13   0      186.51      212.60     25.39 o 
  15  13   0      538.91      546.09     36.93 o 
  17  13   0      171.34      189.39     37.45 o 
  19  13   0        0.88        0.00     16.54 o 
  21  13   0        9.30       24.32     19.01 o 
   0  14   0      575.85      560.77     51.95 o 
   2  14   0       38.70       23.55      9.09 o 
   4  14   0        9.66       22.89      9.35 o 
   6  14   0       12.56        4.44      7.95 o 
   8  14   0      668.08      687.47     36.83 o 
  10  14   0      640.51      661.90     44.76 o 
  12  14   0      381.44      447.56     33.25 o 
  14  14   0       23.71       22.53     16.15 o 
  16  14   0       66.71       84.05     23.41 o 
  18  14   0        4.98        0.00     18.16 o 
  20  14   0        9.13       26.57     19.24 o 
   1  15   0      294.53      291.50     18.08 o 
   3  15   0     1465.67     1658.66     52.05 o 
   5  15   0      527.48      490.25     23.37 o 
   7  15   0       50.84       63.37     16.63 o 
   9  15   0        0.96        4.37     15.38 o 
  11  15   0       29.57        0.00     13.24 o 
  13  15   0      314.25      445.25     35.92 o 
  15  15   0      167.10      216.76     29.69 o 
  17  15   0      708.78      837.52     74.90 o 
   0  16   0       58.82       45.37     18.16 o 
   2  16   0      104.86      104.48     13.27 o 
   4  16   0      773.77      818.81     27.95 o 
   6  16   0      265.60      269.54     22.35 o 
   8  16   0       10.86        0.00     12.55 o 
  10  16   0      124.66      161.84     24.12 o 
  12  16   0       10.28       19.01     14.92 o 
  14  16   0      163.05      157.73     34.04 o 
  16  16   0       34.07       29.76     20.41 o 
   1  17   0        0.19        4.36      9.10 o 
   3  17   0       29.66       30.18     11.07 o 
   5  17   0       28.91       27.07     15.14 o 
   7  17   0       51.42       65.08     14.88 o 
   9  17   0        0.44        0.00     15.10 o 
  11  17   0      284.95      284.17     31.81 o 
  13  17   0      472.45      438.26     38.42 o 
  15  17   0      390.98      364.51     37.59 o 
   0  18   0      815.95      840.98     42.80 o 
   2  18   0      230.14      228.13     19.15 o 
   4  18   0       19.21       11.44     12.80 o 
   6  18   0       76.03       74.45     16.32 o 
   8  18   0       47.71       52.25     20.80 o 
  10  18   0      210.77      267.22     35.94 o 
  12  18   0       94.63       88.84     24.84 o 
   1  19   0       29.81        0.00     10.45 o 
   3  19   0        5.36       11.73     11.97 o 
   5  19   0        1.52        1.17     12.20 o 
   7  19   0        3.30       23.16     17.18 o 
   9  19   0        0.87       16.21     16.67 o 
   0  20   0      159.37      128.16     24.64 o 
   2  20   0       15.39       23.06     14.17 o 
   4  20   0       10.23        0.00     12.98 o 
 -27   1   1        7.86       22.76     16.64 o 
 -25   1   1        3.98        0.00     12.86 o 
 -23   1   1      333.58      289.82     19.11 o 
 -21   1   1      174.88      147.84     11.89 o 
 -19   1   1        0.04        5.03      6.00 o 
 -17   1   1      717.14      718.68     19.05 o 
 -15   1   1        2.44       10.84      5.06 o 
 -13   1   1    15517.43    15870.07    121.90 o 
 -11   1   1    32050.58    33221.92    220.59 o 
  -9   1   1     1687.00     2167.89     24.94 o 
  -7   1   1        0.37        7.53      4.08 o 
  -5   1   1     1786.92     2629.02     27.82 o 
  -3   1   1    67342.46    47225.86    467.13 o 
   1   1   1     3265.51     8362.84     80.83 o 
   3   1   1    20215.12    23168.51    211.72 o 
   5   1   1    55863.45    52890.41    385.36 o 
   7   1   1     8568.88     9405.77     80.13 o 
   9   1   1    15933.48    13549.01     98.27 o 
  11   1   1     6000.00     6962.05     60.16 o 
  13   1   1        0.94        0.00      4.08 o 
  15   1   1      768.15      787.15     19.95 o 
  17   1   1       64.00       45.69      7.79 o 
  19   1   1      273.70      317.42     18.04 o 
  21   1   1      903.61      746.57     33.26 o 
  23   1   1       11.63        0.00     13.87 o 
  25   1   1       23.96       19.89     12.78 o 
  27   1   1       22.95        4.97     12.64 o 
 -28   2   1        6.70       26.45     21.31 o 
 -26   2   1       56.78       24.41     13.55 o 
 -24   2   1      150.09      176.50     16.43 o 
 -22   2   1      529.34      373.93     20.52 o 
 -20   2   1       69.13       80.45      9.31 o 
 -18   2   1        4.23        2.47      6.21 o 
 -16   2   1     1027.35     1043.06     21.96 o 
 -14   2   1      605.50      555.68     15.16 o 
 -12   2   1     3127.32     3250.66     36.57 o 
 -10   2   1     2640.57     2142.82     30.70 o 
  -8   2   1    11660.10    12237.31    102.89 o 
  -6   2   1    26930.32    26911.57    203.66 o 
  -4   2   1     2278.92     4351.04     40.89 o 
  -2   2   1     1997.19       12.83      4.76 o 
   0   2   1     2921.92     8445.64     70.98 o 
   2   2   1     9735.80     4701.88     53.64 o 
   4   2   1    20851.85    22032.39    313.84 o 
   6   2   1     5912.86     7185.24    134.78 o 
   8   2   1    11739.13     9184.70     80.60 o 
  10   2   1    27286.88    30771.45    237.20 o 
  12   2   1        0.30        2.56      6.08 o 
  14   2   1      310.30      304.40     21.26 o 
  16   2   1      127.05      155.80     10.10 o 
  18   2   1        6.89        2.46      7.76 o 
  20   2   1      447.37      353.46     19.46 o 
  22   2   1        2.07        0.00     12.74 o 
  24   2   1       22.01       34.24     22.44 o 
  26   2   1       21.23       19.40     14.72 o 
 -27   3   1        0.01        0.00     11.06 o 
 -25   3   1       99.05       80.68     13.87 o 
 -23   3   1     1146.35      918.64     43.68 o 
 -21   3   1      187.49      180.75     18.86 o 
 -19   3   1       41.01       25.41      7.28 o 
 -17   3   1      785.93      709.33     19.16 o 
 -15   3   1      183.31      174.23      9.92 o 
 -13   3   1      610.77      777.95     20.33 o 
 -11   3   1     4473.52     4527.35     88.20 o 
  -9   3   1     2857.86     3393.07     40.60 o 
  -7   3   1        7.59        0.00      3.26 o 
  -5   3   1    18232.59    16443.37    130.82 o 
  -3   3   1     7483.13     4926.12     40.17 o 
  -1   3   1      158.47      705.34     33.82 o 
   1   3   1     3794.62     5109.95     36.54 o 
   3   3   1    18363.77    19237.73    184.89 o 
   5   3   1       80.87       60.83      4.45 o 
   7   3   1     2951.89     3682.30     39.67 o 
   9   3   1      361.43      229.38      9.63 o 
  11   3   1      761.89      768.77     30.17 o 
  13   3   1      250.89      275.34     14.08 o 
  15   3   1       21.33       14.08      5.93 o 
  17   3   1        7.06        0.00      7.18 o 
  19   3   1       73.85       61.86     15.12 o 
  21   3   1     1916.88     1858.67     42.36 o 
  23   3   1      347.27      289.80     24.46 o 
  25   3   1       12.97       30.50     14.06 o 
  27   3   1        1.69       14.28     14.51 o 
 -28   4   1       94.96      108.42     30.89 o 
 -26   4   1        0.53        2.99     11.94 o 
 -24   4   1        1.30        0.00      9.22 o 
 -22   4   1       52.03       34.82     10.87 o 
 -20   4   1      102.34       88.48     11.96 o 
 -18   4   1       33.53       29.82      6.95 o 
 -16   4   1      932.51     1016.21     26.00 o 
 -14   4   1     1236.51     1240.24     29.66 o 
 -12   4   1     3706.18     4059.34     50.49 o 
 -10   4   1     1777.78     2241.90     52.96 o 
  -8   4   1     4769.91     4479.64     49.64 o 
  -6   4   1     1683.52     1586.48     24.49 o 
  -4   4   1     3272.54     2645.15     24.96 o 
  -2   4   1   264762.44   248064.84   1718.27 o 
   0   4   1   106832.32    99714.59    605.20 o 
   2   4   1    11831.79    11058.24     71.81 o 
   4   4   1      348.30      292.03     11.41 o 
   6   4   1       53.60       74.10     10.57 o 
   8   4   1     7627.90     7421.21     70.63 o 
  10   4   1     1960.23     2056.58     30.31 o 
  12   4   1       42.44       43.77      6.44 o 
  14   4   1     1021.02     1083.45     24.36 o 
  16   4   1        1.85        0.00      6.61 o 
  18   4   1      222.23      247.68     18.49 o 
  20   4   1       53.64       32.15     16.38 o 
  22   4   1       41.27       12.62      9.86 o 
  24   4   1       12.06        8.79     20.30 o 
  26   4   1       45.94       30.13     15.13 o 
 -27   5   1       20.80       20.87     27.11 o 
 -25   5   1       23.66        6.84     10.84 o 
 -23   5   1        2.86       12.49     10.04 o 
 -21   5   1      179.17      159.99     15.53 o 
 -19   5   1       11.68       17.07     12.20 o 
 -17   5   1      190.79      188.90     13.88 o 
 -15   5   1        0.34        0.00      6.18 o 
 -13   5   1      835.08      727.86     20.53 o 
 -11   5   1        0.16        0.00      4.78 o 
  -9   5   1       32.08       33.04      7.25 o 
  -7   5   1      246.20      213.81     16.40 o 
  -5   5   1     1131.22     1256.34     20.96 o 
  -3   5   1     4679.03     5298.48     42.40 o 
  -1   5   1    66160.18    56898.80   1543.71 o 
   1   5   1     4986.84     5927.44     69.51 o 
   3   5   1      954.74     1100.49     17.47 o 
   5   5   1      273.44      236.98     23.34 o 
   7   5   1      735.19      492.62     13.50 o 
   9   5   1      363.13      278.64     11.33 o 
  11   5   1      657.73      683.03     22.97 o 
  13   5   1      228.84      228.76     15.22 o 
  15   5   1       35.72       33.62     11.14 o 
  17   5   1      197.00      184.66     18.99 o 
  19   5   1      297.85      208.86     17.37 o 
  21   5   1       82.92       66.96     12.65 o 
  23   5   1      114.31      105.83     36.10 o 
  25   5   1       36.39       51.88     24.21 o 
 -26   6   1       10.70        4.63     17.97 o 
 -24   6   1        0.02        0.00      9.67 o 
 -22   6   1       12.07       27.60     10.57 o 
 -20   6   1        0.05        0.00      7.40 o 
 -18   6   1      156.75      137.92     18.45 o 
 -16   6   1     1654.13     1751.52     41.58 o 
 -14   6   1     4082.71     4259.03     81.32 o 
 -12   6   1       63.07       58.71      8.08 o 
 -10   6   1      357.26      480.50     16.24 o 
  -8   6   1     4126.69     3942.65     50.69 o 
  -6   6   1      233.00      232.03     11.23 o 
  -4   6   1      172.45      136.28      6.81 o 
  -2   6   1     2225.30     2682.99     30.81 o 
   0   6   1      120.21       87.44      5.87 o 
   2   6   1    10296.51    10543.76     86.32 o 
   4   6   1       39.76       44.97      5.10 o 
   6   6   1      719.31      832.51     18.66 o 
   8   6   1      314.97      361.86     13.06 o 
  10   6   1      169.71      274.14     12.16 o 
  12   6   1     1805.96     1802.33     31.52 o 
  14   6   1      352.00      299.86     41.36 o 
  16   6   1      235.41      249.01     21.32 o 
  18   6   1       84.49      106.65     17.92 o 
  20   6   1     1024.73     1042.00     37.69 o 
  22   6   1       41.65       38.71     11.63 o 
  24   6   1       68.38       44.90     13.81 o 
  26   6   1      137.78      161.18     42.37 o 
 -25   7   1        2.60        0.00     10.65 o 
 -23   7   1       30.69       48.37     11.76 o 
 -21   7   1      209.84      189.40     22.89 o 
 -19   7   1       47.84       27.29     13.44 o 
 -17   7   1       39.16       28.75     13.06 o 
 -15   7   1       42.33       32.16      8.61 o 
 -13   7   1     1166.62     1310.32     37.57 o 
 -11   7   1      122.81      224.74     12.96 o 
  -9   7   1       82.59       97.00     10.36 o 
  -7   7   1      473.40      503.25     16.65 o 
  -5   7   1     7621.59     7488.33    108.66 o 
  -3   7   1    21596.03    21284.27    122.46 o 
  -1   7   1     1406.70     1279.88     15.83 o 
   1   7   1     3107.51     3342.04     33.90 o 
   3   7   1     1172.44     1158.52     18.35 o 
   5   7   1      554.15      538.27     21.07 o 
   7   7   1       49.16       58.22      7.36 o 
   9   7   1      152.00      214.58     11.73 o 
  11   7   1      176.85      147.81     10.30 o 
  13   7   1        0.79        2.99      8.84 o 
  15   7   1       64.97       57.21     13.82 o 
  17   7   1      806.73      821.24     35.34 o 
  19   7   1      423.56      467.50     30.49 o 
  21   7   1      373.49      312.43     21.39 o 
  23   7   1      117.85      141.15     17.24 o 
  25   7   1       14.51        5.04     12.75 o 
 -26   8   1      170.14      170.08     26.77 o 
 -24   8   1       90.77       92.38     15.01 o 
 -22   8   1       24.60       80.22     18.74 o 
 -20   8   1      362.32      363.93     28.99 o 
 -18   8   1      781.53      762.19     37.36 o 
 -16   8   1        6.14        5.16     23.96 o 
 -14   8   1      223.01      209.61     15.23 o 
 -12   8   1     1380.29     1431.56     36.51 o 
 -10   8   1      106.70      117.31     10.86 o 
  -8   8   1     1441.71     1357.51     29.10 o 
  -6   8   1     1060.03     1250.98     23.78 o 
  -4   8   1     4014.68     4019.34     40.27 o 
  -2   8   1     4492.66     4595.28     37.11 o 
   0   8   1     1342.90     1153.88     19.52 o 
   2   8   1       11.67        5.01      4.03 o 
   4   8   1     1314.79     1249.68     20.42 o 
   6   8   1     1283.25     1373.87     34.89 o 
   8   8   1     1589.65     1929.32     34.03 o 
  10   8   1      260.81      275.16     13.70 o 
  12   8   1        2.72        2.56      9.19 o 
  14   8   1      184.03      182.34     30.39 o 
  16   8   1      181.20      136.58     19.42 o 
  18   8   1     1219.61     1189.25     49.30 o 
  20   8   1      644.41      671.53     70.36 o 
  22   8   1        3.13        6.94     10.69 o 
  24   8   1       28.63       31.08     12.88 o 
 -25   9   1        4.90       14.16     11.78 o 
 -23   9   1        0.04        0.00     13.52 o 
 -21   9   1       43.10       61.21     25.22 o 
 -19   9   1        1.69        1.18     13.42 o 
 -17   9   1      361.89      344.02     26.98 o 
 -15   9   1      302.84      323.30     25.15 o 
 -13   9   1      173.44      159.31     16.03 o 
 -11   9   1       22.40       31.05      7.86 o 
  -9   9   1       73.76       88.10     10.14 o 
  -7   9   1      877.21      966.94     23.77 o 
  -5   9   1      289.34      283.90     10.35 o 
  -3   9   1     7177.39     7374.46     76.84 o 
  -1   9   1     2046.83     2071.61     27.94 o 
   1   9   1        6.35       16.43      5.33 o 
   3   9   1      239.65      179.94      9.42 o 
   5   9   1      129.37      120.19      9.19 o 
   7   9   1      294.83      377.20     16.31 o 
   9   9   1       46.75       26.44      7.21 o 
  11   9   1      105.00      101.12     27.74 o 
  13   9   1       68.04       52.93     15.64 o 
  15   9   1      420.10      444.96     57.50 o 
  17   9   1      298.15      277.61     25.13 o 
  19   9   1       70.67       93.00     28.62 o 
  21   9   1      441.08      484.78     34.11 o 
  23   9   1      445.93      463.50     27.36 o 
 -24  10   1        6.10       17.15     19.04 o 
 -22  10   1        7.09       22.53     16.23 o 
 -20  10   1      267.23      249.58     27.42 o 
 -18  10   1      961.46      928.55     41.51 o 
 -16  10   1     1187.80     1333.27     47.75 o 
 -14  10   1      276.55      313.91     25.30 o 
 -12  10   1      271.04      245.31     15.90 o 
 -10  10   1        2.33        2.49      6.96 o 
  -8  10   1      422.96      412.51     18.90 o 
  -6  10   1      305.28      349.36     15.06 o 
  -4  10   1      249.99      199.73     12.74 o 
  -2  10   1      672.58      593.21     14.30 o 
   0  10   1     2903.91     2796.79     34.55 o 
   2  10   1     1354.59     1375.97     23.36 o 
   4  10   1      695.69      713.18     21.13 o 
   6  10   1     1605.83     1652.26     29.26 o 
   8  10   1     1142.79     1096.11     37.18 o 
  10  10   1      564.77      537.45     29.12 o 
  12  10   1        7.84        0.00      9.79 o 
  14  10   1      607.76      676.78     34.58 o 
  16  10   1     1303.10     1370.10     49.51 o 
  18  10   1      147.73      120.00     20.90 o 
  20  10   1      180.58      190.12     42.62 o 
  22  10   1       20.48       37.89     17.81 o 
 -23  11   1        4.97        4.26     26.61 o 
 -21  11   1      343.16      304.14     30.81 o 
 -19  11   1       56.41       75.36     33.04 o 
 -17  11   1       57.12       18.80     16.04 o 
 -15  11   1     1476.59     1612.16     67.21 o 
 -13  11   1      127.44      121.25     18.85 o 
 -11  11   1        0.54        1.22      7.35 o 
  -9  11   1       55.13       42.96     13.06 o 
  -7  11   1      766.66      837.29     29.56 o 
  -5  11   1     2139.03     2066.21     36.69 o 
  -3  11   1      987.40      891.52     19.72 o 
  -1  11   1      778.23      736.73     22.28 o 
   1  11   1        1.53        6.52      5.55 o 
   3  11   1      220.25      208.09     13.14 o 
   5  11   1      363.10      413.71     17.21 o 
   7  11   1      160.86      156.30     22.93 o 
   9  11   1        9.59        0.00     10.05 o 
  11  11   1        0.47        0.00     10.42 o 
  13  11   1        0.21        0.00     10.30 o 
  15  11   1     2514.19     2971.83     74.46 o 
  17  11   1      261.40      267.90     27.55 o 
  19  11   1      552.66      671.03     39.44 o 
  21  11   1       11.46       30.72     17.12 o 
  23  11   1        1.04       14.73     17.92 o 
 -22  12   1       41.05       63.20     25.34 o 
 -20  12   1      344.31      401.64     33.92 o 
 -18  12   1       22.71       24.01     19.67 o 
 -16  12   1      324.47      355.06     30.83 o 
 -14  12   1       51.46       37.94     16.65 o 
 -12  12   1       69.83       42.62     27.87 o 
 -10  12   1      137.05      149.85     14.44 o 
  -8  12   1       84.21      110.64     17.79 o 
  -6  12   1     1167.75     1234.86     29.63 o 
  -4  12   1      205.09      195.89     13.86 o 
  -2  12   1     1319.63     1348.40     30.08 o 
   0  12   1       30.27       24.57      7.84 o 
   2  12   1      531.87      579.52     25.73 o 
   4  12   1      804.65      853.42     23.92 o 
   6  12   1      128.99      151.71     13.65 o 
   8  12   1      332.22      377.51     27.02 o 
  10  12   1       39.06       24.10     12.61 o 
  12  12   1       11.97       28.57     13.96 o 
  14  12   1       82.62       58.83     17.33 o 
  16  12   1       18.49       14.87     15.05 o 
  18  12   1     1445.69     1468.54     56.19 o 
  20  12   1      359.45      404.62     34.96 o 
  22  12   1        0.60        8.98     16.47 o 
 -21  13   1       39.58       11.36     48.92 o 
 -19  13   1       21.46       18.45     17.99 o 
 -17  13   1      171.91      167.59     25.73 o 
 -15  13   1        3.96        3.39     15.63 o 
 -13  13   1       15.01        7.39     15.00 o 
 -11  13   1        0.02        0.00     13.49 o 
  -9  13   1      382.83      392.88     21.25 o 
  -7  13   1       22.17       19.11      7.95 o 
  -5  13   1        0.94        4.86     10.98 o 
  -3  13   1       29.09       17.54      8.28 o 
  -1  13   1      318.84      299.96     16.97 o 
   1  13   1        1.01        9.18      7.76 o 
   3  13   1      237.80      204.40     14.84 o 
   5  13   1      162.45      158.95     13.36 o 
   7  13   1      908.41      965.84     42.24 o 
   9  13   1      209.30      188.75     22.24 o 
  11  13   1      143.79      126.25     33.16 o 
  13  13   1      127.26      145.61     23.32 o 
  15  13   1      321.83      293.46     28.88 o 
  17  13   1      149.71      194.82     43.38 o 
  19  13   1        0.01       22.27     17.65 o 
 -20  14   1       96.19      121.40     26.10 o 
 -18  14   1       23.81       15.42     19.19 o 
 -16  14   1     1110.66     1168.88     51.83 o 
 -14  14   1     2406.93     2832.54     77.45 o 
 -12  14   1     1128.47     1075.75     46.43 o 
 -10  14   1       10.01        9.70     12.29 o 
  -8  14   1      181.52      175.31     14.04 o 
  -6  14   1       28.41       30.83      9.45 o 
  -4  14   1       54.68       33.57     10.16 o 
  -2  14   1     1597.11     1562.84     35.09 o 
   0  14   1      944.35     1015.51     28.42 o 
   2  14   1        0.03        0.88      8.03 o 
   4  14   1       81.13       79.25     11.50 o 
   6  14   1       90.74       95.20     14.65 o 
   8  14   1       73.29      110.27     19.20 o 
  10  14   1       28.66       30.14     12.92 o 
  12  14   1       58.23       64.27     18.91 o 
  14  14   1      345.40      416.99     34.44 o 
  16  14   1       61.27       43.36     34.67 o 
  18  14   1       45.07       59.32     20.13 o 
 -19  15   1      167.23      233.00     32.18 o 
 -17  15   1      430.33      480.59     38.89 o 
 -15  15   1      860.03      930.34     91.04 o 
 -13  15   1        7.81        9.72     15.27 o 
 -11  15   1        1.45        8.82     21.18 o 
  -9  15   1      356.65      386.33     43.88 o 
  -7  15   1       21.86       15.08      8.62 o 
  -5  15   1        3.66        1.15      8.24 o 
  -3  15   1      164.75      149.57     20.97 o 
  -1  15   1       95.58       83.18     16.27 o 
   1  15   1       27.06       32.59      9.98 o 
   3  15   1       36.68       17.17     12.11 o 
   5  15   1        0.25        0.00      8.90 o 
   7  15   1      648.62      697.71    109.95 o 
   9  15   1      396.21      442.54     32.96 o 
  11  15   1       41.88       45.11     19.92 o 
  13  15   1      120.65       72.82     26.35 o 
  15  15   1      471.02      576.63     41.04 o 
  17  15   1      173.04      199.55     51.57 o 
 -16  16   1       28.12       23.20     19.24 o 
 -14  16   1       19.22       30.54     19.03 o 
 -12  16   1        0.70        3.23     14.28 o 
 -10  16   1       70.91       86.97     28.75 o 
  -8  16   1       87.11       75.03     14.44 o 
  -6  16   1       51.20       25.50     10.08 o 
  -4  16   1       43.35       23.26      9.75 o 
  -2  16   1       59.67       67.30     11.83 o 
   0  16   1       46.08       27.93     10.13 o 
   2  16   1       21.41       11.25      9.24 o 
   4  16   1      142.72      127.41     17.37 o 
   6  16   1        1.33        0.00      9.71 o 
   8  16   1      103.84       77.67     18.72 o 
  10  16   1        9.19        0.00     13.46 o 
  12  16   1       36.77       78.97     21.56 o 
  14  16   1       76.55       85.95     23.37 o 
  16  16   1       74.82       78.45     25.23 o 
 -15  17   1        0.08        9.24     17.35 o 
 -13  17   1      142.48      156.32     27.19 o 
 -11  17   1      199.95      205.87     48.67 o 
  -9  17   1        7.71       22.87     16.12 o 
  -7  17   1       89.18       74.59     15.61 o 
  -5  17   1      243.77      209.24     22.55 o 
  -3  17   1       33.62       46.17     11.40 o 
  -1  17   1      211.58      178.61     23.00 o 
   1  17   1      203.88      162.18     15.70 o 
   3  17   1      332.82      334.56     24.99 o 
   5  17   1        3.14        0.00     11.48 o 
   7  17   1      139.01      113.61     22.19 o 
   9  17   1       59.23       42.11     18.60 o 
  11  17   1      169.97      194.20     63.55 o 
  13  17   1      134.62      182.92     30.39 o 
 -12  18   1       14.83       28.30     20.21 o 
 -10  18   1      220.98      266.84     56.74 o 
  -8  18   1       21.85        9.00     22.32 o 
  -6  18   1       19.88       23.13     12.14 o 
  -4  18   1        4.14        1.30      9.35 o 
  -2  18   1      106.18      102.02     14.69 o 
   0  18   1      706.42      666.05     37.99 o 
   2  18   1      183.60      158.45     19.82 o 
   4  18   1       96.95       51.68     14.85 o 
   6  18   1       99.47      119.61     18.64 o 
   8  18   1      118.81      147.07     39.09 o 
  10  18   1      138.08      122.06     24.84 o 
  12  18   1       51.31       57.60     21.72 o 
  -9  19   1       24.47       24.66     20.39 o 
  -7  19   1       10.53        0.00     12.16 o 
  -5  19   1      149.15      112.57     27.60 o 
  -3  19   1        3.05        4.74      9.89 o 
  -1  19   1       27.46       27.98     11.93 o 
   1  19   1       11.33       15.11     13.45 o 
   3  19   1        0.15        0.00     11.32 o 
   5  19   1        6.30        0.00     11.09 o 
   7  19   1        7.13        0.00     15.26 o 
   9  19   1        0.02        4.12     15.86 o 
  -4  20   1        1.66        4.70     12.83 o 
  -2  20   1        1.74        7.33     10.97 o 
   0  20   1       13.90       18.93     14.03 o 
   2  20   1       25.61       61.89     15.87 o 
   4  20   1        3.12       12.97     13.20 o 
 -28   0   2        7.81        6.81     18.66 o 
 -26   0   2        3.21       13.87     15.64 o 
 -24   0   2       70.31       97.98     16.83 o 
 -22   0   2      118.55      109.07     15.15 o 
 -20   0   2      383.60      325.26     21.22 o 
 -18   0   2     1063.99     1089.21     33.15 o 
 -16   0   2       17.63       31.52     11.60 o 
 -14   0   2     6245.44     6668.80     86.86 o 
 -12   0   2     8396.35     8983.06    103.84 o 
 -10   0   2     9195.77     7493.57     86.42 o 
  -8   0   2       31.04       48.66      7.69 o 
  -6   0   2       54.35       34.15      3.66 o 
  -2   0   2   164861.59   121595.66   1522.67 o 
   2   0   2      482.70        5.55      3.03 o 
   4   0   2     5263.77     5050.05     55.55 o 
   6   0   2    65131.73    70924.06    627.11 o 
   8   0   2     2113.41      915.77     21.06 o 
  10   0   2       21.88       19.49      6.21 o 
  12   0   2      240.01      239.08     16.77 o 
  14   0   2        0.60        0.00      6.34 o 
  16   0   2     1149.22      996.34     31.21 o 
  18   0   2      440.41      480.66     36.82 o 
  20   0   2      138.31      103.14     23.96 o 
  22   0   2      488.98      321.03     35.81 o 
  24   0   2      270.38      188.38     32.53 o 
  26   0   2       46.49       68.85     25.72 o 
 -27   1   2        4.14        0.00     11.13 o 
 -25   1   2       96.43       54.38     14.62 o 
 -23   1   2      237.42      185.18     18.27 o 
 -21   1   2       13.44       19.38      7.57 o 
 -19   1   2       42.81       30.78      7.38 o 
 -17   1   2        7.49        3.86      5.86 o 
 -15   1   2      667.30      632.56     17.44 o 
 -13   1   2     2871.90     2876.83     47.17 o 
 -11   1   2       90.70      129.83      7.62 o 
  -9   1   2     1264.96     1013.50     15.93 o 
  -7   1   2     1481.42     1473.37     32.72 o 
  -5   1   2    22040.47    24165.31    163.83 o 
  -3   1   2       99.10     1008.43     25.87 o 
  -1   1   2     5299.87     9967.04     80.06 o 
   1   1   2    37085.00    27877.06    252.06 o 
   3   1   2    14806.80    15018.30    143.53 o 
   5   1   2     5605.75     6193.69     54.58 o 
   7   1   2      831.37      217.54      7.52 o 
   9   1   2     1118.24      576.91     12.49 o 
  11   1   2      770.93      997.27     18.15 o 
  13   1   2      584.63      530.46     14.66 o 
  15   1   2     1105.74     1077.36     22.28 o 
  17   1   2      268.33      253.86     15.42 o 
  19   1   2       24.68       11.80     16.01 o 
  21   1   2      267.87      259.73     23.70 o 
  23   1   2        7.00       14.64     12.03 o 
  25   1   2        0.10        7.32     11.57 o 
 -28   2   2       43.41       37.28     17.53 o 
 -26   2   2       82.35       89.45     27.36 o 
 -24   2   2      561.61      442.04     22.46 o 
 -22   2   2      287.33      229.65     23.05 o 
 -20   2   2      145.55      122.76     11.96 o 
 -18   2   2       39.61       53.66      8.11 o 
 -16   2   2      172.86      166.91     13.98 o 
 -14   2   2     4274.80     4190.74     45.13 o 
 -12   2   2     3537.87     3726.72     39.63 o 
 -10   2   2      131.76       97.23     11.56 o 
  -8   2   2      115.89      158.78     12.52 o 
  -6   2   2      507.52      647.80     12.15 o 
  -4   2   2    11941.95    10404.42     74.54 o 
  -2   2   2        0.35       52.49      4.53 o 
   0   2   2      123.45      306.46      5.82 o 
   2   2   2     8664.11     7760.20    148.53 o 
   4   2   2     5371.33     5170.98     61.79 o 
   6   2   2     4510.84     4242.34     55.71 o 
   8   2   2      130.89      176.28     13.85 o 
  10   2   2     9514.96    10503.23     93.50 o 
  12   2   2     4314.60     4464.18     45.30 o 
  14   2   2        6.73       14.86      5.42 o 
  16   2   2       70.56       81.34     10.76 o 
  18   2   2      847.46      797.71     25.99 o 
  20   2   2       34.63       35.23     15.26 o 
  22   2   2       66.03       58.19     15.76 o 
  24   2   2       65.05       50.21     15.09 o 
  26   2   2      216.60      240.30     27.06 o 
 -27   3   2        0.58        0.00     12.14 o 
 -25   3   2       45.35       45.29     12.47 o 
 -23   3   2      381.62      369.76     21.07 o 
 -21   3   2      161.70      135.55     11.50 o 
 -19   3   2        1.37        6.54      6.27 o 
 -17   3   2      671.76      787.77     20.08 o 
 -15   3   2       63.63       69.56      7.58 o 
 -13   3   2     3206.45     3451.03     46.36 o 
 -11   3   2      625.28      701.97     19.34 o 
  -9   3   2     6717.45     6717.09     52.37 o 
  -7   3   2     6038.29     5298.28     53.68 o 
  -5   3   2     3344.38     4675.34     41.27 o 
  -3   3   2    19896.42    15355.83     94.72 o 
  -1   3   2   140118.86   150337.03   1594.92 o 
   1   3   2      190.46      754.64      9.61 o 
   3   3   2    26054.59    26157.19    189.55 o 
   5   3   2     1262.11     1419.99     28.89 o 
   7   3   2      145.72      302.77     14.39 o 
   9   3   2     1665.90     2471.30     51.10 o 
  11   3   2       46.76       55.53     13.98 o 
  13   3   2      401.23      347.17     12.19 o 
  15   3   2      242.28      280.15     15.21 o 
  17   3   2      384.09      378.79     21.04 o 
  19   3   2        0.47        0.00      8.25 o 
  21   3   2       46.67       37.77     13.19 o 
  23   3   2       27.68        0.00     11.60 o 
  25   3   2        0.58        0.00     10.97 o 
 -28   4   2      224.17      228.39     25.63 o 
 -26   4   2      312.48      263.40     20.78 o 
 -24   4   2      317.71      317.37     25.11 o 
 -22   4   2        0.81        0.00      7.93 o 
 -20   4   2       27.27       27.78      7.65 o 
 -18   4   2      251.29      267.96     13.40 o 
 -16   4   2      676.72      663.24     21.45 o 
 -14   4   2     2538.97     2372.52     39.08 o 
 -12   4   2      385.30      282.88     14.40 o 
 -10   4   2     4728.73     4827.68     44.84 o 
  -8   4   2      485.48      557.34     16.59 o 
  -6   4   2      296.92      357.18     10.51 o 
  -4   4   2    75971.20    78404.77    440.70 o 
  -2   4   2     7109.42     9788.03    104.06 o 
   0   4   2   222490.56   199550.61   2368.29 o 
   2   4   2    14785.71    15741.94    126.57 o 
   4   4   2    27366.83    27193.81    260.56 o 
   6   4   2      667.70      284.78      8.08 o 
   8   4   2       74.61      161.81      7.67 o 
  10   4   2      647.59      578.31     17.52 o 
  12   4   2       18.43       41.24      9.30 o 
  14   4   2      198.61      225.98     17.51 o 
  16   4   2      489.24      425.06     19.28 o 
  18   4   2     1000.30      812.38     26.66 o 
  20   4   2      561.21      516.82     23.68 o 
  22   4   2       25.18       38.56     13.31 o 
  24   4   2        0.58        0.00     11.57 o 
  26   4   2        1.84       11.76     13.09 o 
 -27   5   2       67.70       66.05     14.82 o 
 -25   5   2      132.19      117.23     18.24 o 
 -23   5   2      307.85      348.07     33.30 o 
 -21   5   2        3.01        5.31      8.70 o 
 -19   5   2       31.07       46.61      8.84 o 
 -17   5   2     3244.22     3085.84     56.49 o 
 -15   5   2     4897.36     4865.71     96.15 o 
 -13   5   2     5585.38     5995.46     69.38 o 
 -11   5   2      519.71      456.51      9.87 o 
  -9   5   2       45.68       55.04      7.45 o 
  -7   5   2     1161.02     1190.32     23.15 o 
  -5   5   2     2053.97     2229.04     24.63 o 
  -3   5   2    77752.24    74409.07    471.57 o 
  -1   5   2      825.04      596.76     11.79 o 
   1   5   2     2755.20     2815.69     27.47 o 
   3   5   2     2170.29     2132.08     30.87 o 
   5   5   2      147.41      202.41      8.38 o 
   7   5   2     2602.09     2570.08     32.77 o 
   9   5   2     1345.16     1346.54     22.81 o 
  11   5   2     1892.97     1998.43     30.63 o 
  13   5   2       67.12       30.52      9.94 o 
  15   5   2      228.95      190.07     17.81 o 
  17   5   2      285.16      265.02     17.06 o 
  19   5   2        5.45        0.00     11.69 o 
  21   5   2      116.09       59.24     12.91 o 
  23   5   2       97.41      125.32     22.07 o 
  25   5   2        2.35        0.00     11.93 o 
 -26   6   2       67.09       80.56     15.19 o 
 -24   6   2       20.98       16.77     10.01 o 
 -22   6   2      273.92      211.67     17.75 o 
 -20   6   2       36.07       25.48      9.89 o 
 -18   6   2       32.44       37.33      9.49 o 
 -16   6   2       29.65       20.00      8.35 o 
 -14   6   2      137.85      128.93     11.45 o 
 -12   6   2       20.75       25.28      8.10 o 
 -10   6   2      835.40      735.60     35.66 o 
  -8   6   2       30.35       11.14      7.30 o 
  -6   6   2        0.62        0.00      4.04 o 
  -4   6   2     7188.18     7108.69     55.87 o 
  -2   6   2      811.48      741.42     14.26 o 
   0   6   2      444.39      471.05     11.38 o 
   2   6   2      674.45      757.57     14.01 o 
   4   6   2       93.47      124.76     10.62 o 
   6   6   2     2392.42     2359.34     32.71 o 
   8   6   2    16062.21    16906.21    144.04 o 
  10   6   2      440.16      477.24     14.44 o 
  12   6   2      163.15      132.25     15.29 o 
  14   6   2      641.23      562.53     27.39 o 
  16   6   2      224.60      164.03     18.96 o 
  18   6   2       40.18       91.05     23.20 o 
  20   6   2      240.76      219.93     18.24 o 
  22   6   2        2.38        0.00      9.98 o 
  24   6   2      114.69      138.06     21.78 o 
 -27   7   2        5.40        0.00     10.42 o 
 -25   7   2       37.57       33.44     12.50 o 
 -23   7   2        2.94        0.00      8.01 o 
 -21   7   2      694.44      667.37     36.55 o 
 -19   7   2       25.21       20.54     14.07 o 
 -17   7   2       77.95       81.46     11.53 o 
 -15   7   2     1806.79     2027.51     39.69 o 
 -13   7   2     1235.29     1256.94     29.53 o 
 -11   7   2     1850.70     1843.36     39.03 o 
  -9   7   2      509.20      441.23     16.27 o 
  -7   7   2       83.34       91.62      7.89 o 
  -5   7   2     1174.14     1192.09     19.45 o 
  -3   7   2     1512.53     1185.74     19.30 o 
  -1   7   2        0.24       31.38     16.73 o 
   1   7   2    12467.06    12776.62     82.19 o 
   3   7   2     5434.81     5550.35     48.10 o 
   5   7   2      221.80      193.30     10.64 o 
   7   7   2     1672.32     1721.44     37.58 o 
   9   7   2     2580.25     2526.97     36.93 o 
  11   7   2       53.54       68.89     14.75 o 
  13   7   2      490.06      455.49     25.76 o 
  15   7   2     2131.56     2076.83     54.22 o 
  17   7   2      430.06      422.08     27.60 o 
  19   7   2       17.51       23.09     22.19 o 
  21   7   2      535.93      579.28     34.35 o 
  23   7   2       30.61       29.26     13.91 o 
  25   7   2        7.66        0.00     12.84 o 
 -26   8   2       59.32       96.99     16.87 o 
 -24   8   2        1.07       10.18      9.71 o 
 -22   8   2       26.21       33.83     19.67 o 
 -20   8   2      235.72      236.74     24.69 o 
 -18   8   2      841.52      852.59     37.98 o 
 -16   8   2     1248.12     1254.61     32.99 o 
 -14   8   2      259.24      292.52     16.78 o 
 -12   8   2       52.84       48.78      8.86 o 
 -10   8   2       91.53      134.85     19.18 o 
  -8   8   2      201.37      178.02     12.12 o 
  -6   8   2     5962.60     5736.29     44.56 o 
  -4   8   2     1359.74     1565.36     23.64 o 
  -2   8   2     8092.07     7815.50     70.67 o 
   0   8   2      275.61      324.61     24.24 o 
   2   8   2      758.72      772.02     16.29 o 
   4   8   2        0.32        6.07      4.35 o 
   6   8   2     1368.39     1596.73     53.04 o 
   8   8   2      347.05      372.32     19.89 o 
  10   8   2       71.43       60.49     21.69 o 
  12   8   2      300.66      294.85     21.88 o 
  14   8   2        0.79        0.63     12.48 o 
  16   8   2     1559.85     1709.71     52.35 o 
  18   8   2     3048.04     3051.31    136.30 o 
  20   8   2      508.87      552.09     86.25 o 
  22   8   2       85.54       72.23     13.91 o 
  24   8   2        0.21       10.46     12.87 o 
 -25   9   2       25.99       36.61     16.10 o 
 -23   9   2       52.46       44.79     16.96 o 
 -21   9   2       10.13        8.68     15.06 o 
 -19   9   2      561.83      584.06     34.37 o 
 -17   9   2      803.78      903.85     76.92 o 
 -15   9   2       17.08       11.12     10.82 o 
 -13   9   2      130.36      113.36     22.86 o 
 -11   9   2        3.36        7.25      6.91 o 
  -9   9   2      641.23      654.38     22.05 o 
  -7   9   2     6041.54     5898.26     67.12 o 
  -5   9   2      228.73      271.32     11.54 o 
  -3   9   2     7415.62     6935.36     60.44 o 
  -1   9   2     1742.37     1961.09     34.81 o 
   1   9   2     7149.64     7739.08     65.22 o 
   3   9   2     4351.68     4539.43     45.72 o 
   5   9   2     8199.82     8292.08     97.62 o 
   7   9   2       42.56       73.15     10.40 o 
   9   9   2      325.42      360.07     23.62 o 
  11   9   2       56.17       90.15     15.76 o 
  13   9   2      383.57      414.39     27.07 o 
  15   9   2      127.47      178.69     31.77 o 
  17   9   2        2.13        9.09     13.31 o 
  19   9   2        0.97        0.00     13.74 o 
  21   9   2        8.38        0.00     11.65 o 
  23   9   2        1.25       16.50     10.72 o 
 -24  10   2        1.51       10.72     17.65 o 
 -22  10   2       45.91       43.01     18.92 o 
 -20  10   2      312.52      356.48     30.42 o 
 -18  10   2     1730.83     1879.43     59.18 o 
 -16  10   2     3214.16     3250.35     85.36 o 
 -14  10   2      121.25      141.77     19.51 o 
 -12  10   2      219.23      252.07     16.33 o 
 -10  10   2     1712.72     1725.52     37.34 o 
  -8  10   2      222.87      160.82     11.32 o 
  -6  10   2       48.70       42.53      7.04 o 
  -4  10   2        5.25       17.66      6.08 o 
  -2  10   2      496.54      445.68     15.11 o 
   0  10   2     2710.90     3106.34     37.41 o 
   2  10   2      369.89      325.66     12.70 o 
   4  10   2     3713.84     4176.90     45.11 o 
   6  10   2      460.32      434.46     16.11 o 
   8  10   2       63.30       30.75     13.24 o 
  10  10   2     1121.89     1195.73     48.92 o 
  12  10   2      654.41      645.36     33.53 o 
  14  10   2      987.25      949.75     45.01 o 
  16  10   2      290.26      311.58     27.45 o 
  18  10   2       83.72       85.49     19.41 o 
  20  10   2      223.34      255.76     27.89 o 
  22  10   2      155.32      144.80     24.92 o 
 -23  11   2       87.84       49.70     30.14 o 
 -21  11   2        7.45        0.79     16.22 o 
 -19  11   2       49.55       57.52     18.26 o 
 -17  11   2      839.65      885.34     42.19 o 
 -15  11   2        0.95        4.66     13.42 o 
 -13  11   2      116.55      134.34     14.20 o 
 -11  11   2      468.03      423.66     20.58 o 
  -9  11   2      359.17      324.71     18.33 o 
  -7  11   2      548.56      643.63     20.29 o 
  -5  11   2     1043.87     1050.80     22.42 o 
  -3  11   2      425.55      444.75     15.22 o 
  -1  11   2      118.25      100.29     12.73 o 
   1  11   2       22.42       33.64      9.31 o 
   3  11   2     1227.30     1354.89     24.90 o 
   5  11   2      520.92      487.98     17.57 o 
   7  11   2     3173.37     3407.71    103.52 o 
   9  11   2        0.22        0.00      9.94 o 
  11  11   2      145.70      118.13     18.48 o 
  13  11   2      562.39      642.56     35.19 o 
  15  11   2     1090.89     1162.27     47.79 o 
  17  11   2       62.58      122.89     21.90 o 
  19  11   2        3.12       30.59     25.34 o 
  21  11   2      180.11      173.82     25.88 o 
 -22  12   2      170.31      178.24     28.09 o 
 -20  12   2       51.79       68.37     21.04 o 
 -18  12   2      543.76      510.43     35.78 o 
 -16  12   2        1.07       33.48     27.74 o 
 -14  12   2      705.52      706.55     37.66 o 
 -12  12   2      341.45      354.52     20.51 o 
 -10  12   2      403.07      445.48     21.76 o 
  -8  12   2       24.90       29.21      8.19 o 
  -6  12   2       23.78       34.01      8.30 o 
  -4  12   2      623.10      615.52     17.97 o 
  -2  12   2     1756.44     1708.72     36.86 o 
   0  12   2      132.78      157.51     20.89 o 
   2  12   2      420.06      403.60     19.11 o 
   4  12   2      158.11      169.48     12.93 o 
   6  12   2      231.49      211.79     28.37 o 
   8  12   2        0.56        9.63     11.41 o 
  10  12   2       71.76       74.54     22.07 o 
  12  12   2        7.02        5.80     12.13 o 
  14  12   2      554.27      556.09     76.03 o 
  16  12   2      871.84      911.91     74.39 o 
  18  12   2       74.43       71.88     43.12 o 
  20  12   2       62.50       33.41     18.36 o 
 -21  13   2        4.42        7.15     17.65 o 
 -19  13   2      347.78      342.97     32.28 o 
 -17  13   2      430.59      489.78     36.98 o 
 -15  13   2     1309.77     1323.01     52.35 o 
 -13  13   2     1983.08     2096.35     66.70 o 
 -11  13   2       47.54       18.09      9.83 o 
  -9  13   2      205.60      215.01     17.54 o 
  -7  13   2      724.81      742.94     23.82 o 
  -5  13   2      118.84      158.91     15.72 o 
  -3  13   2      789.57      770.01     29.19 o 
  -1  13   2        5.22       11.65      8.04 o 
   1  13   2       94.33       75.34     11.14 o 
   3  13   2       94.22      118.15     14.30 o 
   5  13   2       28.81       37.65     10.83 o 
   7  13   2       45.09       52.76     31.14 o 
   9  13   2       70.14       40.45     16.14 o 
  11  13   2       14.46        9.38     11.86 o 
  13  13   2      288.37      250.76     27.43 o 
  15  13   2      598.16      682.80     53.97 o 
  17  13   2        2.57        0.77     15.94 o 
  19  13   2      319.54      375.30     35.08 o 
 -20  14   2        9.77       30.02     19.85 o 
 -18  14   2      129.30      141.03     27.28 o 
 -16  14   2      481.55      517.56     37.65 o 
 -14  14   2      306.64      274.79     28.89 o 
 -12  14   2        0.33        0.00     13.01 o 
 -10  14   2      197.00      217.11     20.63 o 
  -8  14   2        0.40        4.85      8.04 o 
  -6  14   2      578.97      533.13     19.37 o 
  -4  14   2      130.65      146.85     13.60 o 
  -2  14   2      921.86      941.23     47.24 o 
   0  14   2      569.67      614.06     33.41 o 
   2  14   2      104.42       87.99     11.99 o 
   4  14   2      154.59      157.26     17.25 o 
   6  14   2      851.82      793.38     43.63 o 
   8  14   2      473.63      428.80     31.59 o 
  10  14   2       27.98       34.03     14.06 o 
  12  14   2       39.25       75.71     19.57 o 
  14  14   2        1.17        3.20     15.07 o 
  16  14   2       39.63       40.02     19.53 o 
  18  14   2      380.71      466.57     38.17 o 
 -19  15   2      179.10      156.30     28.96 o 
 -17  15   2       10.67       49.93     20.43 o 
 -15  15   2      174.56      166.82     26.83 o 
 -13  15   2        1.50        5.11     14.66 o 
 -11  15   2       99.73      111.20     21.16 o 
  -9  15   2       83.13       66.46     14.22 o 
  -7  15   2      264.94      260.81     17.69 o 
  -5  15   2      252.64      252.15     17.10 o 
  -3  15   2     1689.47     1798.19     39.30 o 
  -1  15   2     1527.83     1406.21     34.41 o 
   1  15   2       39.75       22.80     13.87 o 
   3  15   2      120.08      124.82     36.49 o 
   5  15   2      126.91       96.99     14.84 o 
   7  15   2        9.01        0.00     11.85 o 
   9  15   2        5.12       15.08     14.75 o 
  11  15   2       59.57       61.08     17.26 o 
  13  15   2       61.62       41.74     19.14 o 
  15  15   2       11.29        0.00     14.65 o 
  17  15   2       80.47      104.18     39.59 o 
 -18  16   2       17.47        0.00     22.95 o 
 -16  16   2       40.04       43.69     21.16 o 
 -14  16   2       29.13       18.66     18.48 o 
 -12  16   2      271.89      242.71     43.75 o 
 -10  16   2        0.22        0.00     12.72 o 
  -8  16   2       12.47        9.42      9.32 o 
  -6  16   2        1.49        0.00      8.69 o 
  -4  16   2       74.42       64.74     15.14 o 
  -2  16   2      139.67      120.96     16.78 o 
   0  16   2      285.39      310.94     21.69 o 
   2  16   2      430.37      360.54     37.70 o 
   4  16   2      638.93      542.36     29.44 o 
   6  16   2        5.58        0.00     12.45 o 
   8  16   2        0.18        0.00     12.49 o 
  10  16   2      132.23      143.56     23.99 o 
  12  16   2       38.08       78.26     43.63 o 
  14  16   2       58.55       51.37     20.75 o 
 -15  17   2       79.82      112.43     26.06 o 
 -13  17   2      442.32      463.08     38.20 o 
 -11  17   2      552.10      530.90     38.91 o 
  -9  17   2      410.96      480.45     43.00 o 
  -7  17   2       31.15       33.64     11.27 o 
  -5  17   2      192.32      143.58     21.22 o 
  -3  17   2      407.05      376.42     38.66 o 
  -1  17   2       10.17        9.33      9.85 o 
   1  17   2       91.90      123.23     36.36 o 
   3  17   2      301.69      305.33     24.61 o 
   5  17   2        0.60        4.78     11.10 o 
   7  17   2        0.05        0.00     13.01 o 
   9  17   2       27.66       39.38     18.54 o 
  11  17   2      134.30       67.10     24.84 o 
  13  17   2      147.35      136.95     36.06 o 
 -12  18   2      232.24      262.75     44.76 o 
 -10  18   2      177.19      187.56     47.79 o 
  -8  18   2       28.34       11.29     12.78 o 
  -6  18   2      116.34      104.10     14.84 o 
  -4  18   2        7.36        4.14      9.90 o 
  -2  18   2      227.33      228.65     22.86 o 
   0  18   2       71.52       80.16     19.80 o 
   2  18   2        3.58        7.43     12.81 o 
   4  18   2      107.94      124.05     41.43 o 
   6  18   2       49.77       90.78     22.28 o 
   8  18   2       72.79      109.71     23.03 o 
  10  18   2       67.13       73.52     24.34 o 
  -9  19   2        7.57       12.70     16.89 o 
  -7  19   2        2.41        0.00     11.92 o 
  -5  19   2        3.16        0.20     11.64 o 
  -3  19   2        5.94        0.00     10.63 o 
  -1  19   2       43.74       38.28     14.54 o 
   1  19   2       24.49       22.22     12.29 o 
   3  19   2      173.95      120.89     26.07 o 
   5  19   2       44.95       43.70     18.18 o 
   7  19   2       37.56       17.94     16.96 o 
  -4  20   2       16.97       19.36     14.75 o 
  -2  20   2        3.08        0.00     12.75 o 
   0  20   2       31.16       19.56     14.58 o 
   2  20   2        7.90        9.04     14.26 o 
 -29   1   3        5.14        0.00     12.88 o 
 -27   1   3       34.30        5.17     11.86 o 
 -25   1   3        2.20        7.68      8.84 o 
 -23   1   3      230.71      206.30     13.80 o 
 -21   1   3      186.92      130.54     11.00 o 
 -19   1   3      397.17      473.82     17.47 o 
 -17   1   3      296.91      310.50     16.38 o 
 -15   1   3       44.00       44.55      6.50 o 
 -13   1   3     1319.67     1423.06     22.58 o 
 -11   1   3       59.58       52.41      5.35 o 
  -9   1   3      135.83      116.97      5.04 o 
  -7   1   3     1515.00      979.15     12.56 o 
  -5   1   3    25905.02    29802.74    155.13 o 
  -3   1   3    60696.70    68410.88    619.04 o 
  -1   1   3     8916.96     4549.80     42.66 o 
   1   1   3     5633.39     3749.97     35.04 o 
   3   1   3     9755.89    10178.62    103.69 o 
   5   1   3    37815.57    41482.09    306.86 o 
   7   1   3    15636.68    13116.46     94.33 o 
   9   1   3     5073.44     6035.56     52.38 o 
  11   1   3     2394.81     2454.53     30.15 o 
  13   1   3        0.15        0.00      4.60 o 
  15   1   3       73.73       68.75      9.89 o 
  17   1   3        0.00        0.97      8.61 o 
  19   1   3        7.71       13.25      9.69 o 
  21   1   3      366.33      287.29     24.25 o 
  23   1   3      125.48      139.20     20.03 o 
  25   1   3        5.11        0.00     11.56 o 
 -28   2   3       86.48       69.43     21.69 o 
 -26   2   3       15.18       11.22     10.13 o 
 -24   2   3      412.49      355.21     20.38 o 
 -22   2   3       82.50       82.55     10.26 o 
 -20   2   3        3.60       11.71      6.66 o 
 -18   2   3      336.56      373.95     14.82 o 
 -16   2   3     1172.11     1085.35     27.92 o 
 -14   2   3     1870.93     1718.76     26.32 o 
 -12   2   3     3581.74     3255.59     36.12 o 
 -10   2   3       87.88       76.33      5.35 o 
  -8   2   3     4169.80     3909.50     38.37 o 
  -6   2   3     2448.25     1317.19     18.23 o 
  -4   2   3    21066.80    27280.20    143.28 o 
  -2   2   3     1470.98     4256.37     28.90 o 
   0   2   3     5063.41     2513.85     34.03 o 
   2   2   3     1359.30     1807.70     29.58 o 
   4   2   3       34.65      141.87      9.09 o 
   6   2   3     3879.05     5849.69     72.12 o 
   8   2   3     5189.88     4091.32     43.35 o 
  10   2   3     3871.01     4569.69     44.11 o 
  12   2   3       40.92       30.42      5.97 o 
  14   2   3        0.01       10.68      6.40 o 
  16   2   3     1400.19     1296.24     30.74 o 
  18   2   3      217.01      206.03     19.97 o 
  20   2   3      116.97       93.00     36.94 o 
  22   2   3      182.47      133.60     19.79 o 
  24   2   3       12.69        3.91     11.94 o 
 -29   3   3        1.86        1.77     19.67 o 
 -27   3   3       66.96       60.84     14.01 o 
 -25   3   3      324.96      289.50     19.97 o 
 -23   3   3      445.40      413.93     18.31 o 
 -21   3   3       35.85       40.12      8.58 o 
 -19   3   3        3.63       16.67      6.91 o 
 -17   3   3     1096.41     1144.39     32.62 o 
 -15   3   3     3714.46     3521.68     41.98 o 
 -13   3   3     3913.08     3788.19     49.44 o 
 -11   3   3     6739.08     6483.51     61.30 o 
  -9   3   3     1146.93     1324.53     23.71 o 
  -7   3   3      319.60      373.48     10.65 o 
  -5   3   3     6117.12     5105.31     35.05 o 
  -3   3   3     8070.63     9930.55     78.69 o 
  -1   3   3    71753.16    73601.08    388.74 o 
   1   3   3     1411.36     1567.07     39.28 o 
   3   3   3     6382.63     6472.29     76.79 o 
   5   3   3      753.76     1210.89     27.28 o 
   7   3   3       78.61       24.25      6.91 o 
   9   3   3     7204.65     7507.22     75.50 o 
  11   3   3      626.42      766.34     27.09 o 
  13   3   3     1780.62     1566.34     42.99 o 
  15   3   3        0.06        7.29     12.42 o 
  17   3   3     2706.53     2462.25     47.30 o 
  19   3   3      671.03      606.00     30.55 o 
  21   3   3      261.56      239.83     23.26 o 
  23   3   3       16.28        0.00     18.16 o 
  25   3   3        1.96        0.00     12.03 o 
 -28   4   3       28.82       59.76     19.80 o 
 -26   4   3       42.46       55.90     13.49 o 
 -24   4   3        0.08        1.76     10.82 o 
 -22   4   3        0.15       11.71      7.48 o 
 -20   4   3      264.32      244.19     13.96 o 
 -18   4   3       11.90       10.36      7.24 o 
 -16   4   3      211.52      195.52     13.76 o 
 -14   4   3      936.19     1000.19     24.94 o 
 -12   4   3      234.09      257.47     11.28 o 
 -10   4   3      428.36      445.77     15.38 o 
  -8   4   3     8144.30     7345.46     63.81 o 
  -6   4   3      190.90      187.84      9.25 o 
  -4   4   3    48276.20    45676.69    308.57 o 
  -2   4   3    38034.40    37089.37    216.54 o 
   0   4   3     5004.27     4965.19     39.30 o 
   2   4   3     1303.26     1158.72     14.76 o 
   4   4   3      451.76      413.01     10.89 o 
   6   4   3      180.51      197.08     12.93 o 
   8   4   3     6340.38     5838.28     80.59 o 
  10   4   3      113.65      181.21      7.80 o 
  12   4   3      305.81      361.24     20.14 o 
  14   4   3      184.85      194.42     17.16 o 
  16   4   3      334.11      409.13     19.66 o 
  18   4   3      217.32      159.18     18.68 o 
  20   4   3      293.65      305.52     24.63 o 
  22   4   3        0.18       18.46     12.91 o 
  24   4   3        3.04        0.00     14.00 o 
 -27   5   3       26.43        6.39     11.67 o 
 -25   5   3        6.86       11.51     10.40 o 
 -23   5   3       19.77        8.40     10.01 o 
 -21   5   3      267.47      261.89     15.02 o 
 -19   5   3       95.70       99.68     10.34 o 
 -17   5   3      103.57      107.79     11.97 o 
 -15   5   3      215.51      263.99     24.50 o 
 -13   5   3     4760.28     4641.11     59.39 o 
 -11   5   3     4984.99     5461.01     77.44 o 
  -9   5   3       69.70       56.72      7.27 o 
  -7   5   3     1509.85     1413.41     22.77 o 
  -5   5   3     7788.62     7748.04     58.33 o 
  -3   5   3    17809.06    17734.00    161.18 o 
  -1   5   3     2174.19     2405.72     25.66 o 
   1   5   3     2108.93     2009.98     22.54 o 
   3   5   3     3584.61     3551.95     35.51 o 
   5   5   3      374.95      446.97     19.08 o 
   7   5   3       15.38       53.20      5.20 o 
   9   5   3     2483.76     2683.02     32.15 o 
  11   5   3      202.19      197.24     16.15 o 
  13   5   3      990.19      934.71     32.76 o 
  15   5   3      594.22      646.36     29.30 o 
  17   5   3       60.57       67.16     11.34 o 
  19   5   3      574.76      488.83     27.55 o 
  21   5   3       77.14       95.95     28.24 o 
  23   5   3      119.85       53.06     33.04 o 
  25   5   3       20.73        7.77     14.26 o 
 -28   6   3       38.04       26.96     18.34 o 
 -26   6   3       18.33       22.10     11.57 o 
 -24   6   3       11.93        9.08     10.19 o 
 -22   6   3      218.04      235.79     18.24 o 
 -20   6   3     1024.76      952.23     25.15 o 
 -18   6   3     8578.07     8441.90     98.37 o 
 -16   6   3      157.77      169.93     13.98 o 
 -14   6   3     7618.38     7867.13     96.33 o 
 -12   6   3      171.87      202.88     12.81 o 
 -10   6   3      304.39      428.46     15.95 o 
  -8   6   3     1194.17     1329.85     23.51 o 
  -6   6   3     9810.38     9749.20     72.12 o 
  -4   6   3     1182.33     1151.54     18.37 o 
  -2   6   3       39.54       39.37      5.28 o 
   0   6   3       56.56       37.98      4.52 o 
   2   6   3     1205.26     1377.99     19.46 o 
   4   6   3     2465.87     2441.68     32.63 o 
   6   6   3      407.27      417.45     11.75 o 
   8   6   3     6146.14     6314.61    153.20 o 
  10   6   3     4583.50     4856.58     78.87 o 
  12   6   3       86.60       62.26     25.22 o 
  14   6   3      944.90     1091.99     37.66 o 
  16   6   3      319.65      350.32     24.30 o 
  18   6   3      212.72      203.83     21.52 o 
  20   6   3       63.10       72.36     12.81 o 
  22   6   3        0.80       19.37     13.06 o 
  24   6   3       57.24       40.50     16.51 o 
 -27   7   3       14.55       27.18     16.79 o 
 -25   7   3       20.57       14.99     11.25 o 
 -23   7   3      367.89      359.88     22.18 o 
 -21   7   3        9.68       31.60     15.00 o 
 -19   7   3     1255.33     1419.77     36.81 o 
 -17   7   3        9.58       11.18      9.21 o 
 -15   7   3       32.58       23.99      8.58 o 
 -13   7   3      800.71      744.59     23.57 o 
 -11   7   3     1535.24     1230.89     28.41 o 
  -9   7   3      294.82      297.85     14.44 o 
  -7   7   3     6775.16     6396.11     55.06 o 
  -5   7   3    21265.73    21371.21    138.87 o 
  -3   7   3    15604.14    15999.80    108.87 o 
  -1   7   3     3705.89     3241.77     34.33 o 
   1   7   3       54.71       54.40      5.69 o 
   3   7   3     3857.00     3781.99     41.32 o 
   5   7   3    15904.45    16350.14    140.62 o 
   7   7   3    10613.50    11424.90    141.05 o 
   9   7   3     1063.09      921.93     35.05 o 
  11   7   3       29.08       17.07      9.45 o 
  13   7   3      166.81      168.79     18.42 o 
  15   7   3     4547.80     4771.80    111.97 o 
  17   7   3      143.65      196.47     21.29 o 
  19   7   3        5.18       25.94     13.88 o 
  21   7   3        0.44        1.71      9.38 o 
  23   7   3        4.93        0.00     12.21 o 
 -26   8   3        1.16        7.23     16.65 o 
 -24   8   3       18.14       15.51     10.88 o 
 -22   8   3       58.01       77.94     18.20 o 
 -20   8   3      203.47      261.59     26.61 o 
 -18   8   3      136.50      118.90     14.62 o 
 -16   8   3      934.02      917.83     34.15 o 
 -14   8   3      297.60      321.57     17.66 o 
 -12   8   3       27.57       20.11      7.26 o 
 -10   8   3       61.54       60.69      8.94 o 
  -8   8   3     1505.96     1830.82     26.94 o 
  -6   8   3     8468.56     8390.98     68.51 o 
  -4   8   3      415.35      491.05     13.82 o 
  -2   8   3    29391.61    28962.87    182.69 o 
   0   8   3     4111.57     4757.11     45.74 o 
   2   8   3      891.84      811.59     16.79 o 
   4   8   3      138.52      153.85      9.38 o 
   6   8   3      928.34      953.66     32.98 o 
   8   8   3      203.85      118.25     21.06 o 
  10   8   3      104.34       93.42     14.35 o 
  12   8   3      576.70      568.65     28.78 o 
  14   8   3     5240.50     5621.16    103.52 o 
  16   8   3        4.19        2.42     12.74 o 
  18   8   3     4247.86     3896.79     83.76 o 
  20   8   3      146.36      145.09     22.26 o 
  22   8   3        2.27        7.74     10.44 o 
 -25   9   3        7.14       16.26     11.43 o 
 -23   9   3        1.58        0.23     15.51 o 
 -21   9   3        9.97       19.97     15.86 o 
 -19   9   3     1130.83     1099.72     85.36 o 
 -17   9   3     8198.89     8187.41    113.32 o 
 -15   9   3     4927.07     5008.12     71.76 o 
 -13   9   3        1.75        0.00      6.85 o 
 -11   9   3     1080.04      974.52     27.84 o 
  -9   9   3     2144.92     2091.33     39.78 o 
  -7   9   3     1999.33     2261.40     31.21 o 
  -5   9   3    18760.31    18804.52    129.79 o 
  -3   9   3     3914.60     4068.05     43.41 o 
  -1   9   3    16191.35    15888.92    112.92 o 
   1   9   3     1482.08     1305.63     20.80 o 
   3   9   3      233.02      236.30     10.72 o 
   5   9   3        1.57        0.74      7.35 o 
   7   9   3       62.14       86.67     14.18 o 
   9   9   3      179.20      177.51     19.12 o 
  11   9   3      542.18      583.07     30.91 o 
  13   9   3      312.05      273.01     23.47 o 
  15   9   3      150.99      173.35     21.42 o 
  17   9   3       43.19      104.36     27.24 o 
  19   9   3       20.33        8.53     13.73 o 
  21   9   3        0.11        3.37     13.64 o 
  23   9   3        9.99       10.60     12.29 o 
 -24  10   3        9.02       13.10     17.69 o 
 -22  10   3       44.34       33.05     38.84 o 
 -20  10   3      308.32      319.47     29.60 o 
 -18  10   3      963.90      954.36     43.11 o 
 -16  10   3     1196.71     1235.62     55.56 o 
 -14  10   3      310.18      303.59     19.10 o 
 -12  10   3        5.39       15.03     11.38 o 
 -10  10   3       15.46        8.59      8.00 o 
  -8  10   3      271.24      262.91     14.77 o 
  -6  10   3      489.54      470.74     15.25 o 
  -4  10   3      625.75      670.56     17.52 o 
  -2  10   3      115.00      118.34      9.15 o 
   0  10   3      267.77      281.70     12.37 o 
   2  10   3      631.07      591.79     21.73 o 
   4  10   3     1257.33     1339.73     26.25 o 
   6  10   3      943.93      979.65     28.84 o 
   8  10   3      552.34      473.32     28.53 o 
  10  10   3      182.22      176.29     20.57 o 
  12  10   3       74.62       69.50     16.05 o 
  14  10   3       53.10       44.57     24.34 o 
  16  10   3      230.37      261.53     25.71 o 
  18  10   3     1479.55     1582.31     55.54 o 
  20  10   3        0.07        5.52     14.72 o 
  22  10   3        0.72       19.74     16.62 o 
 -23  11   3       12.16        1.43     17.09 o 
 -21  11   3        3.33       10.09     16.05 o 
 -19  11   3       83.09       72.62     19.17 o 
 -17  11   3     2021.31     2260.85     65.59 o 
 -15  11   3     5564.22     5741.02     82.65 o 
 -13  11   3      585.85      609.85     37.47 o 
 -11  11   3      559.75      593.89     23.90 o 
  -9  11   3      864.22      865.75     23.74 o 
  -7  11   3      954.21     1051.41     22.82 o 
  -5  11   3     9876.77     9929.66     83.57 o 
  -3  11   3     2657.11     2532.99     38.54 o 
  -1  11   3      436.81      423.18     14.02 o 
   1  11   3      508.22      545.80     20.57 o 
   3  11   3      326.75      321.02     13.37 o 
   5  11   3       93.64      110.37     12.98 o 
   7  11   3        5.29        2.13      8.06 o 
   9  11   3      171.36      148.55     19.73 o 
  11  11   3       30.11       25.36     13.55 o 
  13  11   3      215.09      220.03     24.16 o 
  15  11   3       37.93       21.81     15.25 o 
  17  11   3        2.08        3.70     13.28 o 
  19  11   3        2.99        9.70     21.81 o 
  21  11   3        0.31        0.00     17.27 o 
 -22  12   3        1.65       13.76     18.40 o 
 -20  12   3       14.43       36.03     18.36 o 
 -18  12   3       11.35       16.28     16.57 o 
 -16  12   3      120.06       72.88     18.66 o 
 -14  12   3      573.64      634.30     35.62 o 
 -12  12   3      111.30      129.81     14.99 o 
 -10  12   3      594.29      560.18     24.12 o 
  -8  12   3     2164.26     2033.53     37.71 o 
  -6  12   3     1156.04     1152.99     28.32 o 
  -4  12   3       22.75       19.65      9.84 o 
  -2  12   3      162.72      152.19     10.54 o 
   0  12   3       89.28      107.63     10.70 o 
   2  12   3     1152.36     1161.01     29.23 o 
   4  12   3      500.74      507.96     24.26 o 
   6  12   3      116.77       98.78     17.51 o 
   8  12   3        0.02        2.65     11.65 o 
  10  12   3        2.16        0.00     11.12 o 
  12  12   3       54.25       11.71     13.70 o 
  14  12   3      117.11      125.46     21.56 o 
  16  12   3      881.59      989.96     46.39 o 
  18  12   3      501.81      448.86     76.28 o 
  20  12   3       15.26        4.79     40.47 o 
 -21  13   3      158.74      182.96     32.28 o 
 -19  13   3       59.28       79.17     26.98 o 
 -17  13   3       40.79       14.46     16.44 o 
 -15  13   3      121.93      114.20     39.09 o 
 -13  13   3      243.90      242.30     19.60 o 
 -11  13   3        0.24        0.00     10.94 o 
  -9  13   3      392.41      367.87     18.44 o 
  -7  13   3      213.17      154.42     11.89 o 
  -5  13   3      394.54      421.60     16.67 o 
  -3  13   3        3.51        2.54      6.93 o 
  -1  13   3       60.13       52.77      9.60 o 
   1  13   3       65.74       57.87     10.36 o 
   3  13   3      325.43      293.42     20.65 o 
   5  13   3       78.75      115.10     19.04 o 
   7  13   3       68.85       57.86     25.97 o 
   9  13   3      153.74      161.86     41.36 o 
  11  13   3        1.31        0.00     10.23 o 
  13  13   3        0.04        6.38     17.02 o 
  15  13   3      290.55      291.55     29.88 o 
  17  13   3       14.99       25.69     17.09 o 
  19  13   3      227.23      281.48     42.37 o 
 -20  14   3        2.09        7.46     18.16 o 
 -18  14   3       30.79       22.45     17.63 o 
 -16  14   3       50.55       16.86     16.72 o 
 -14  14   3      348.98      368.89     31.97 o 
 -12  14   3      123.99      115.51     16.54 o 
 -10  14   3       50.73       40.91     12.18 o 
  -8  14   3        0.73        0.00      8.06 o 
  -6  14   3      219.26      197.78     15.34 o 
  -4  14   3      156.15      113.17     15.05 o 
  -2  14   3      140.56      142.24     13.57 o 
   0  14   3        2.25        9.33      8.64 o 
   2  14   3      489.89      495.43     35.04 o 
   4  14   3      272.60      267.11     21.12 o 
   6  14   3        0.01        0.00     11.78 o 
   8  14   3      278.85      304.40     34.80 o 
  10  14   3      693.96      633.41     38.85 o 
  12  14   3       98.09       45.37     26.48 o 
  14  14   3       11.49        3.70     13.63 o 
  16  14   3        4.60        0.00     14.35 o 
  18  14   3        6.88       12.87     18.17 o 
 -19  15   3        4.86       13.75     19.57 o 
 -17  15   3        8.91        0.00     30.89 o 
 -15  15   3       59.33       75.03     41.86 o 
 -13  15   3      218.57      268.14     29.24 o 
 -11  15   3        7.63        3.62     11.00 o 
  -9  15   3      156.63      181.78     18.35 o 
  -7  15   3        7.47        1.98      8.84 o 
  -5  15   3       54.83       35.35     14.12 o 
  -3  15   3      245.43      254.41     23.11 o 
  -1  15   3      527.21      580.63     23.53 o 
   1  15   3       10.09        0.00     10.88 o 
   3  15   3       11.65        8.53     10.30 o 
   5  15   3       54.24       31.62     14.72 o 
   7  15   3       47.57       46.91     15.87 o 
   9  15   3       98.81      116.52     22.00 o 
  11  15   3       83.60      125.94     23.64 o 
  13  15   3       25.58        7.10     16.42 o 
  15  15   3       72.24      123.63     24.97 o 
 -18  16   3       69.92       59.28     23.21 o 
 -16  16   3        0.90        0.00     16.00 o 
 -14  16   3      297.13      345.33     33.50 o 
 -12  16   3      143.24      191.25     28.37 o 
 -10  16   3        7.36        0.00     11.07 o 
  -8  16   3       51.17       57.29     10.64 o 
  -6  16   3       76.45       55.27     11.98 o 
  -4  16   3      251.69      255.78     18.25 o 
  -2  16   3       82.11       76.51     12.92 o 
   0  16   3      116.65      129.49     17.55 o 
   2  16   3      183.04      150.85     33.30 o 
   4  16   3      269.98      301.28     32.85 o 
   6  16   3       45.39       21.77     15.32 o 
   8  16   3       19.22       29.00     16.76 o 
  10  16   3       65.47       48.50     26.10 o 
  12  16   3        0.12       23.06     17.57 o 
  14  16   3       25.50       54.91     20.59 o 
 -15  17   3       74.56      124.83     25.27 o 
 -13  17   3       82.82      120.46     24.87 o 
 -11  17   3       31.75       19.79     17.20 o 
  -9  17   3        2.22        0.78     11.39 o 
  -7  17   3        6.85        9.47      9.65 o 
  -5  17   3       24.73       53.39     12.11 o 
  -3  17   3        1.13        1.71      9.21 o 
  -1  17   3        5.04        7.57     12.26 o 
   1  17   3        4.11        3.90     11.38 o 
   3  17   3       76.21       74.80     15.78 o 
   5  17   3      115.00       70.65     26.61 o 
   7  17   3      120.80       94.64     22.62 o 
   9  17   3        5.60        2.40     15.36 o 
  11  17   3       27.37       64.13     20.60 o 
  13  17   3       11.44        7.10     18.28 o 
 -12  18   3        2.97        7.20     16.36 o 
 -10  18   3        0.27        0.00     15.76 o 
  -8  18   3       81.05       84.46     17.47 o 
  -6  18   3        0.89        0.00      9.81 o 
  -4  18   3        1.32        0.00      9.31 o 
  -2  18   3       49.24       43.83     18.12 o 
   0  18   3       22.73       19.18     18.19 o 
   2  18   3        4.28        0.89     12.24 o 
   4  18   3       30.91       37.00     14.42 o 
   6  18   3        0.88        0.00     15.13 o 
   8  18   3        0.43        2.80     14.86 o 
  10  18   3        0.01        0.00     16.40 o 
  -9  19   3       11.90       37.03     14.44 o 
  -7  19   3       28.77       18.69     15.33 o 
  -5  19   3       19.27       13.59     11.47 o 
  -3  19   3       17.58        9.23     16.68 o 
  -1  19   3       32.65       27.98     15.47 o 
   1  19   3       34.68        3.67     18.81 o 
   3  19   3      106.18       80.20     17.69 o 
   5  19   3        4.00       12.85     17.63 o 
   7  19   3        6.42       13.07     17.38 o 
  -4  20   3        6.99       10.83     14.12 o 
  -2  20   3       30.23       43.55     16.76 o 
   0  20   3      316.58      269.88     26.99 o 
 -26   0   4      485.82      454.31     30.64 o 
 -24   0   4       23.92       18.28     11.59 o 
 -22   0   4       12.27       35.97     11.26 o 
 -20   0   4      873.03      938.81     32.54 o 
 -18   0   4        6.67        2.01     27.49 o 
 -16   0   4      452.27      352.37     32.41 o 
 -14   0   4      703.59      747.48     23.44 o 
 -12   0   4      242.77      276.16     22.07 o 
 -10   0   4      369.75      382.52     11.16 o 
  -8   0   4       73.89       50.19      4.51 o 
  -6   0   4    42404.80    46788.13    428.58 o 
  -4   0   4    13074.70     7646.86     85.79 o 
  -2   0   4     3432.86      972.55     21.00 o 
   0   0   4    31523.46    37519.39    336.91 o 
   2   0   4     2129.98     2287.41     35.94 o 
   4   0   4       69.40      132.22      6.44 o 
   6   0   4    10245.16     7362.79     83.18 o 
   8   0   4     1358.39     2213.20     85.11 o 
  10   0   4      729.09      777.90     21.99 o 
  12   0   4     1372.50     1617.88     34.96 o 
  14   0   4     4057.20     3798.85     98.10 o 
  16   0   4      348.47      370.45     33.29 o 
  18   0   4      397.36      369.19     35.56 o 
  20   0   4       50.39       52.96     19.92 o 
  22   0   4      182.95      190.90     32.53 o 
  24   0   4      183.03      100.87     28.75 o 
 -27   1   4       38.08       47.98     15.47 o 
 -25   1   4       12.96       23.05      8.33 o 
 -23   1   4      105.60      122.39     15.18 o 
 -21   1   4       33.29       32.74      8.24 o 
 -19   1   4       94.82      137.90     14.38 o 
 -17   1   4      920.31      906.61     20.73 o 
 -15   1   4     1081.49      947.99     19.60 o 
 -13   1   4     2263.75     1937.95     26.65 o 
 -11   1   4      290.96      262.62      7.90 o 
  -9   1   4     1179.10     1214.87     14.09 o 
  -7   1   4       98.43      278.51      5.61 o 
  -5   1   4    31767.14    34613.82    202.26 o 
  -3   1   4      176.29     1194.01     35.41 o 
  -1   1   4    16681.72    12691.71     99.41 o 
   1   1   4    34431.20    35956.71    266.13 o 
   3   1   4    14786.14    15128.86    120.14 o 
   5   1   4        7.91      191.12      7.54 o 
   7   1   4       96.45      244.93      8.31 o 
   9   1   4     1820.94     2100.96     26.57 o 
  11   1   4      275.30      337.37     11.49 o 
  13   1   4      194.97      293.67     14.53 o 
  15   1   4     2212.45     2012.48     65.57 o 
  17   1   4       11.52        7.17     10.59 o 
  19   1   4      207.36      166.92     19.88 o 
  21   1   4        8.95        1.29     10.60 o 
  23   1   4       29.72       38.17     33.16 o 
  25   1   4      239.54      225.03     26.68 o 
 -28   2   4      308.60      353.05     41.36 o 
 -26   2   4        0.34       24.24     28.75 o 
 -24   2   4       19.16       16.36      8.06 o 
 -22   2   4      167.25      180.73     12.84 o 
 -20   2   4      727.40      710.46     35.27 o 
 -18   2   4      816.52      837.34     25.59 o 
 -16   2   4      387.76      373.44     13.57 o 
 -14   2   4      409.88      427.10     13.15 o 
 -12   2   4      304.28      414.14     14.94 o 
 -10   2   4     2860.88     2901.36     41.21 o 
  -8   2   4        1.24       35.57      7.39 o 
  -6   2   4    11772.76    11686.67     69.25 o 
  -4   2   4     6029.52     5724.05     38.20 o 
  -2   2   4       51.26       44.91      3.72 o 
   0   2   4     3308.05     3507.29     40.90 o 
   2   2   4     3305.06     3667.11     55.49 o 
   4   2   4     4504.58     4172.24     46.00 o 
   6   2   4     1811.81     1959.41     52.58 o 
   8   2   4     1034.09      954.88     17.01 o 
  10   2   4      940.06      950.55     36.61 o 
  12   2   4      929.47      783.83     21.65 o 
  14   2   4     1187.63     1140.64     28.01 o 
  16   2   4       76.21       78.78     14.70 o 
  18   2   4      943.37      820.41     34.33 o 
  20   2   4       76.71       73.76     16.22 o 
  22   2   4       20.20       59.06     26.86 o 
  24   2   4       10.84        9.40     16.14 o 
 -29   3   4       26.93       14.37     24.21 o 
 -27   3   4        0.59       15.90     14.64 o 
 -25   3   4       70.17       57.83     13.00 o 
 -23   3   4        7.96        3.24      8.95 o 
 -21   3   4       44.56       38.62      8.50 o 
 -19   3   4      689.82      677.29     28.94 o 
 -17   3   4       71.41      102.44     15.14 o 
 -15   3   4        1.74        6.72      5.24 o 
 -13   3   4        0.00        0.29      4.62 o 
 -11   3   4     3533.98     4076.72     50.40 o 
  -9   3   4     3337.73     3050.18     35.18 o 
  -7   3   4       99.60      137.22      6.36 o 
  -5   3   4     5544.48     6345.25     38.86 o 
  -3   3   4    35987.56    31581.22    153.87 o 
  -1   3   4      402.07      170.64      8.38 o 
   1   3   4      533.85      735.78     13.53 o 
   3   3   4     3490.08     3377.47     50.14 o 
   5   3   4     1254.90     2034.71     38.25 o 
   7   3   4        4.42       10.17      5.79 o 
   9   3   4     6381.58     6411.31     86.06 o 
  11   3   4      151.76      165.48     13.90 o 
  13   3   4     2328.96     2164.16     39.29 o 
  15   3   4       81.71      106.71     12.15 o 
  17   3   4      315.64      308.16     23.51 o 
  19   3   4      352.49      408.12     42.37 o 
  21   3   4        0.63        0.00      9.87 o 
  23   3   4       28.08       19.03     15.89 o 
 -28   4   4        8.25        8.68     15.32 o 
 -26   4   4      268.35      293.60     32.66 o 
 -24   4   4       68.03       97.59     17.12 o 
 -22   4   4       20.34       19.10      7.99 o 
 -20   4   4       40.48       25.69      8.14 o 
 -18   4   4        8.23        4.78      7.50 o 
 -16   4   4     1613.44     1727.38     29.09 o 
 -14   4   4      589.18      474.86     13.21 o 
 -12   4   4        0.57       15.85      5.72 o 
 -10   4   4     3242.78     2877.20     35.82 o 
  -8   4   4     2690.27     2771.60     45.28 o 
  -6   4   4     2103.63     2341.36     21.95 o 
  -4   4   4     6518.31     5695.23     40.07 o 
  -2   4   4     1256.31     1707.97     16.21 o 
   0   4   4      953.77     1256.31     15.98 o 
   2   4   4     3341.30     3079.23     38.66 o 
   4   4   4       53.28       12.41      6.81 o 
   6   4   4     2844.51     2237.16     88.39 o 
   8   4   4     2187.74     2423.63     47.15 o 
  10   4   4       46.82       39.61      9.36 o 
  12   4   4     2535.37     2574.50     52.96 o 
  14   4   4     3217.29     2991.04     49.45 o 
  16   4   4     5064.96     4909.16     68.80 o 
  18   4   4     1925.62     1765.97     51.80 o 
  20   4   4       24.37       14.36     11.31 o 
  22   4   4        4.29       19.66     12.72 o 
  24   4   4       69.84       53.67     16.94 o 
 -27   5   4        4.30       17.68     25.09 o 
 -25   5   4       43.36       12.37     15.18 o 
 -23   5   4        6.48       14.03      9.46 o 
 -21   5   4        6.73       15.79      7.55 o 
 -19   5   4     1815.70     1972.41     35.01 o 
 -17   5   4     1446.65     1462.55     34.20 o 
 -15   5   4      785.40      761.84     24.11 o 
 -13   5   4       20.20        6.24      6.16 o 
 -11   5   4      229.08      179.48     11.60 o 
  -9   5   4      357.39      327.60     14.31 o 
  -7   5   4       47.93       60.28      5.47 o 
  -5   5   4    15853.95    16201.52     95.48 o 
  -3   5   4     1685.77     1955.19     19.85 o 
  -1   5   4     4352.74     4221.01     37.65 o 
   1   5   4      568.79      509.96     11.08 o 
   3   5   4     3939.36     4187.49     37.20 o 
   5   5   4     9067.47     9247.87     83.06 o 
   7   5   4      157.53      215.96     13.00 o 
   9   5   4      340.91      421.70     20.95 o 
  11   5   4      947.83     1038.05     33.47 o 
  13   5   4     3073.64     2888.09     96.08 o 
  15   5   4      498.04      478.86     27.50 o 
  17   5   4        5.97        5.52      9.25 o 
  19   5   4        0.94        5.93     10.85 o 
  21   5   4        0.24       13.22     11.47 o 
  23   5   4       16.54       36.28     15.00 o 
 -28   6   4       17.56       21.40     18.11 o 
 -26   6   4       70.88       57.66     18.78 o 
 -24   6   4       68.33       48.87     18.49 o 
 -22   6   4       40.26       51.63     14.01 o 
 -20   6   4     1277.76     1173.88     28.17 o 
 -18   6   4     1325.38     1462.29     45.20 o 
 -16   6   4     4330.46     4325.91     62.53 o 
 -14   6   4     3451.37     3644.69     69.03 o 
 -12   6   4     2732.48     2810.02     44.79 o 
 -10   6   4       29.46       45.26      9.68 o 
  -8   6   4      360.80      327.21     12.90 o 
  -6   6   4     1843.76     1575.16     22.45 o 
  -4   6   4      915.98     1006.64     19.60 o 
  -2   6   4     1228.94     1135.73     18.38 o 
   0   6   4       91.22       92.46      6.27 o 
   2   6   4       21.88       19.48      5.97 o 
   4   6   4     7507.44     7923.44     75.46 o 
   6   6   4      495.77      559.26     49.30 o 
   8   6   4       16.79       42.51     10.43 o 
  10   6   4      299.09      321.27     20.42 o 
  12   6   4        0.56        5.09      9.84 o 
  14   6   4      382.54      349.37     31.65 o 
  16   6   4       41.62       59.43     15.20 o 
  18   6   4      148.78      138.24     15.21 o 
  20   6   4       30.97       48.54     14.96 o 
  22   6   4       49.85       47.71     16.12 o 
 -27   7   4      116.48      121.31     24.06 o 
 -25   7   4      142.88      173.85     25.04 o 
 -23   7   4        7.70       17.02      9.68 o 
 -21   7   4      400.49      385.49     29.01 o 
 -19   7   4     1109.63     1062.89     32.77 o 
 -17   7   4     6057.73     5847.67     78.30 o 
 -15   7   4      590.96      650.43     24.07 o 
 -13   7   4      421.93      484.01     19.80 o 
 -11   7   4      335.89      361.96     16.81 o 
  -9   7   4     4415.62     4709.90     61.11 o 
  -7   7   4    18482.33    18152.63    122.61 o 
  -5   7   4     1895.05     2150.66     27.95 o 
  -3   7   4     4588.59     4341.66     42.49 o 
  -1   7   4     4471.98     4625.11     43.65 o 
   1   7   4     2338.81     2664.32     30.51 o 
   3   7   4    10014.68    10653.16     79.59 o 
   5   7   4      392.25      461.84     22.46 o 
   7   7   4     2001.50     2090.51     55.61 o 
   9   7   4     1249.60     1289.62     55.10 o 
  11   7   4       19.43       18.26     11.35 o 
  13   7   4      181.69      140.47     25.47 o 
  15   7   4     1478.17     1684.83     50.94 o 
  17   7   4        4.06        7.53     12.38 o 
  19   7   4        5.21       25.83     10.38 o 
  21   7   4       11.18        1.44     12.36 o 
  23   7   4       32.45       30.89     23.20 o 
 -26   8   4       64.43       50.40     23.83 o 
 -24   8   4      197.56      170.54     25.41 o 
 -22   8   4        0.83        0.00     29.51 o 
 -20   8   4      189.58      207.20     33.41 o 
 -18   8   4      403.05      316.94     20.58 o 
 -16   8   4       18.67       10.18     10.00 o 
 -14   8   4     1907.41     1958.82     40.43 o 
 -12   8   4     1418.36     1276.21     31.49 o 
 -10   8   4     1592.11     1658.86     30.28 o 
  -8   8   4     1744.20     1607.90     34.55 o 
  -6   8   4     3977.15     3672.02     40.32 o 
  -4   8   4    20101.55    20580.25    137.88 o 
  -2   8   4     6455.17     6579.97     57.75 o 
   0   8   4     1612.93     1600.52     24.08 o 
   2   8   4     1263.29     1305.88     23.43 o 
   4   8   4      838.56      834.93     19.33 o 
   6   8   4      152.27       97.50     19.54 o 
   8   8   4       11.79        9.58     14.00 o 
  10   8   4      103.68       94.81     16.14 o 
  12   8   4      118.30      134.54     18.35 o 
  14   8   4     4815.24     4824.58     90.12 o 
  16   8   4     2723.67     2803.66     68.24 o 
  18   8   4      240.41      192.30     23.12 o 
  20   8   4      178.58      199.94     38.08 o 
  22   8   4       49.74       72.39     19.42 o 
 -25   9   4        2.76       28.73     18.90 o 
 -23   9   4       64.78       65.85     19.30 o 
 -21   9   4      237.69      269.29     28.62 o 
 -19   9   4      236.05      210.75     25.05 o 
 -17   9   4      396.77      445.60     30.73 o 
 -15   9   4      141.98      130.68     15.09 o 
 -13   9   4       76.71       68.48     11.05 o 
 -11   9   4     1946.95     1876.90     43.79 o 
  -9   9   4      204.69      157.18     10.07 o 
  -7   9   4      253.37      298.58     12.59 o 
  -5   9   4     5370.96     5631.14     54.32 o 
  -3   9   4     2133.53     2041.40     29.48 o 
  -1   9   4      161.08      105.84      8.38 o 
   1   9   4      176.66      207.03     10.20 o 
   3   9   4     4451.24     4647.68     70.83 o 
   5   9   4      152.96      146.07     16.48 o 
   7   9   4     1213.67     1399.39     42.93 o 
   9   9   4      424.51      419.30     26.36 o 
  11   9   4        3.10        0.00     12.74 o 
  13   9   4      612.38      574.55     32.02 o 
  15   9   4      774.26      829.20     64.05 o 
  17   9   4       26.06       15.58     13.99 o 
  19   9   4      242.09      251.81     26.84 o 
  21   9   4      234.89      253.45     27.90 o 
 -24  10   4       79.74       83.63     22.98 o 
 -22  10   4      111.42      125.00     36.19 o 
 -20  10   4      335.93      342.90     39.21 o 
 -18  10   4      821.84      882.16     41.60 o 
 -16  10   4      322.99      225.65     18.34 o 
 -14  10   4      966.57      931.11     53.07 o 
 -12  10   4     1502.87     1505.28     37.81 o 
 -10  10   4      631.19      555.82     19.61 o 
  -8  10   4        0.61       10.71      5.82 o 
  -6  10   4     1872.51     1775.05     28.84 o 
  -4  10   4      722.53      675.23     18.00 o 
  -2  10   4        4.79       12.76      6.12 o 
   0  10   4      297.47      359.25     13.67 o 
   2  10   4      647.87      604.50     16.47 o 
   4  10   4      150.94      182.94     14.98 o 
   6  10   4     4383.64     4753.52     70.01 o 
   8  10   4     4947.78     5014.05     91.94 o 
  10  10   4      168.71      130.26     19.69 o 
  12  10   4       66.83       66.04     21.94 o 
  14  10   4      141.52      128.97     20.63 o 
  16  10   4        7.03        6.05     13.99 o 
  18  10   4       74.51       85.36     19.57 o 
  20  10   4      101.50       97.55     20.03 o 
 -25  11   4      103.00      139.95     28.06 o 
 -23  11   4       10.34        7.23     23.70 o 
 -21  11   4       74.54      136.55     33.16 o 
 -19  11   4      516.01      557.44     78.30 o 
 -17  11   4       85.34      105.18     15.95 o 
 -15  11   4      370.82      395.38     34.48 o 
 -13  11   4       73.05       50.89     11.88 o 
 -11  11   4       17.77       24.37     12.62 o 
  -9  11   4      370.65      327.18     14.46 o 
  -7  11   4     4023.70     3787.32     45.77 o 
  -5  11   4      266.95      255.98     13.05 o 
  -3  11   4      748.23      781.36     19.91 o 
  -1  11   4      413.96      325.40     13.89 o 
   1  11   4        3.75        2.80      5.91 o 
   3  11   4       12.67        0.00      8.42 o 
   5  11   4      858.59      826.77     28.58 o 
   7  11   4      399.81      421.38     28.17 o 
   9  11   4      370.07      377.04     27.81 o 
  11  11   4       10.96        5.57     13.01 o 
  13  11   4     1194.14     1351.68     50.33 o 
  15  11   4        0.07       15.46     19.92 o 
  17  11   4       33.43       24.70     16.39 o 
  19  11   4        6.54        0.00     14.03 o 
 -24  12   4       79.21      112.12     26.15 o 
 -22  12   4       23.15        0.00     17.81 o 
 -20  12   4      131.83      103.14     29.00 o 
 -18  12   4      425.48      446.56     34.10 o 
 -16  12   4        0.00        5.95     10.63 o 
 -14  12   4      169.82      108.92     15.21 o 
 -12  12   4     1320.45     1304.86     46.92 o 
 -10  12   4       11.89        4.46      8.80 o 
  -8  12   4      118.23      110.21     10.46 o 
  -6  12   4      173.18      213.13     13.07 o 
  -4  12   4      860.15      870.26     21.91 o 
  -2  12   4      674.81      703.64     19.69 o 
   0  12   4      159.18      163.93     12.03 o 
   2  12   4       47.36       48.56      9.88 o 
   4  12   4      490.31      503.45     24.19 o 
   6  12   4      594.49      610.88     34.32 o 
   8  12   4      104.30      124.83     19.62 o 
  10  12   4      110.83      109.00     20.06 o 
  12  12   4       47.78       46.05     16.31 o 
  14  12   4        3.92        0.00     13.55 o 
  16  12   4      394.18      470.39     41.61 o 
  18  12   4       60.63       42.93     18.63 o 
 -21  13   4       20.11        9.48     18.58 o 
 -19  13   4      196.04      213.09     28.72 o 
 -17  13   4      104.97      109.64     22.87 o 
 -15  13   4      147.04      151.45     21.61 o 
 -13  13   4       65.60       61.20     13.13 o 
 -11  13   4      329.82      300.20     22.85 o 
  -9  13   4     1987.41     1897.11     38.34 o 
  -7  13   4     5028.61     5135.38     58.34 o 
  -5  13   4     1429.80     1394.25     30.10 o 
  -3  13   4     1228.20     1118.43     44.46 o 
  -1  13   4      888.11      847.35     25.23 o 
   1  13   4        2.62        0.00      9.03 o 
   3  13   4      136.34      126.75     15.67 o 
   5  13   4      609.56      683.49     36.55 o 
   7  13   4       58.36      108.03     21.94 o 
   9  13   4       38.82       25.11     15.07 o 
  11  13   4       49.81       65.31     17.03 o 
  13  13   4      133.29      110.69     21.70 o 
  15  13   4       64.07       61.53     19.35 o 
  17  13   4      106.58      152.63     30.14 o 
 -20  14   4        2.01        0.00     23.96 o 
 -18  14   4       99.18       55.37     38.46 o 
 -16  14   4      185.51      192.86     49.55 o 
 -14  14   4      351.44      313.76     29.83 o 
 -12  14   4        0.61       16.33     10.80 o 
 -10  14   4       93.84      113.70     16.38 o 
  -8  14   4       65.19       59.06     10.12 o 
  -6  14   4        0.46        0.76      8.52 o 
  -4  14   4       86.81       52.81     10.83 o 
  -2  14   4      516.63      504.35     22.17 o 
   0  14   4       25.82       38.59     12.68 o 
   2  14   4        9.09       13.66      9.91 o 
   4  14   4       45.98       47.42     15.51 o 
   6  14   4        2.14        9.67     21.06 o 
   8  14   4       93.03       61.34     17.94 o 
  10  14   4       39.26        2.39     13.54 o 
  12  14   4        5.79        1.13     14.10 o 
  14  14   4      241.77      299.80     31.20 o 
  16  14   4      125.93      167.29     27.36 o 
 -19  15   4       38.54       29.63     19.43 o 
 -17  15   4      144.21      140.60     26.96 o 
 -15  15   4      135.02      112.67     22.78 o 
 -13  15   4        5.15       20.25     16.58 o 
 -11  15   4       83.50       68.45     15.02 o 
  -9  15   4       70.24       55.46     11.77 o 
  -7  15   4       15.95        4.84      8.61 o 
  -5  15   4      271.05      263.36     20.35 o 
  -3  15   4      385.25      490.15     22.42 o 
  -1  15   4      682.73      670.59     31.47 o 
   1  15   4      123.98      118.55     16.56 o 
   3  15   4      186.26      166.87     19.38 o 
   5  15   4       53.54       18.17     13.57 o 
   7  15   4       80.42      108.12     21.70 o 
   9  15   4       21.84       29.53     19.80 o 
  11  15   4        6.43        0.00     16.14 o 
  13  15   4      109.07      103.92     23.49 o 
  15  15   4       18.18        2.15     16.93 o 
 -18  16   4        0.05        0.00     18.17 o 
 -16  16   4        0.30        0.00     17.02 o 
 -14  16   4       10.67        0.00     16.17 o 
 -12  16   4        7.57        0.00     15.09 o 
 -10  16   4      174.20      158.45     15.89 o 
  -8  16   4        0.11        0.00      8.28 o 
  -6  16   4       46.11       19.27      9.07 o 
  -4  16   4      104.35      106.38     16.90 o 
  -2  16   4      161.21      150.32     18.82 o 
   0  16   4        0.32       10.39     11.90 o 
   2  16   4       41.60       50.40     13.66 o 
   4  16   4       48.96       31.53     19.54 o 
   6  16   4        6.52        0.11     22.70 o 
   8  16   4       65.83       60.49     18.36 o 
  10  16   4        2.26       15.38     16.58 o 
  12  16   4        0.51        5.36     15.76 o 
  14  16   4        8.20       28.64     17.92 o 
 -15  17   4        5.76        0.00     18.60 o 
 -13  17   4      130.36      123.04     64.31 o 
 -11  17   4       86.56       75.78     20.45 o 
  -9  17   4        6.95        2.68      9.93 o 
  -7  17   4        1.44        6.60     10.11 o 
  -5  17   4       39.58       44.46     15.47 o 
  -3  17   4      134.02      126.88     18.62 o 
  -1  17   4       64.45       82.48     17.48 o 
   1  17   4      110.56      123.74     27.03 o 
   3  17   4        2.41       12.63     12.66 o 
   5  17   4       16.77        0.00     16.01 o 
   7  17   4       13.62       21.48     16.15 o 
   9  17   4       18.60       28.30     27.87 o 
  11  17   4        0.22        8.53     16.94 o 
 -12  18   4        3.86        8.50     18.22 o 
 -10  18   4       37.42       43.03     18.42 o 
  -8  18   4      253.45      251.16     19.88 o 
  -6  18   4        1.39        3.41     10.95 o 
  -4  18   4      152.62      177.48     23.88 o 
  -2  18   4       18.68       25.02     14.42 o 
   0  18   4      363.00      413.95     32.66 o 
   2  18   4      170.23      180.85     23.49 o 
   4  18   4       10.47        0.00     13.74 o 
   6  18   4       17.19        5.17     16.53 o 
   8  18   4        5.58       12.77     17.90 o 
  -9  19   4       12.77        3.45     13.31 o 
  -7  19   4       61.66       68.12     14.29 o 
  -5  19   4       39.09       35.35     16.22 o 
  -3  19   4      169.00      183.96     22.98 o 
  -1  19   4        7.81        0.00     14.34 o 
   1  19   4       40.87       56.68     17.37 o 
   3  19   4       47.85       39.19     19.41 o 
   5  19   4       12.64       39.37     19.43 o 
 -29   1   5        4.13       27.49     22.44 o 
 -27   1   5       48.22       68.21     18.41 o 
 -25   1   5        4.78        0.00     11.02 o 
 -23   1   5      522.29      566.95     31.27 o 
 -21   1   5      887.08      763.27     27.95 o 
 -19   1   5      629.32      651.18     19.21 o 
 -17   1   5     1071.22     1016.38     27.91 o 
 -15   1   5       10.55        1.65      4.65 o 
 -13   1   5      884.90     1053.02     16.26 o 
 -11   1   5     1111.56     1016.52     12.80 o 
  -9   1   5      235.07      202.21      5.57 o 
  -7   1   5     3480.88     2697.13     26.27 o 
  -5   1   5    16360.55    18482.27    115.04 o 
  -3   1   5    12817.82    15698.17    168.49 o 
  -1   1   5     3130.94     2157.37     23.75 o 
   1   1   5      906.07      847.77     24.74 o 
   3   1   5    15928.24    18208.72    194.66 o 
   5   1   5      131.42       24.62      5.50 o 
   7   1   5     2071.11     1822.78     23.36 o 
   9   1   5     2179.60     2716.85     31.38 o 
  11   1   5     2574.02     2457.98     38.73 o 
  13   1   5       92.19      115.24     15.32 o 
  15   1   5      148.86      162.45     18.46 o 
  17   1   5       21.46       40.75     13.31 o 
  19   1   5       16.85       23.30     12.75 o 
  21   1   5       67.78       53.72     14.80 o 
  23   1   5       39.69       16.90     20.17 o 
 -28   2   5       67.49      128.86     29.25 o 
 -26   2   5        2.16        0.00     10.70 o 
 -24   2   5        3.29        1.38      9.08 o 
 -22   2   5      496.94      552.79     19.43 o 
 -20   2   5      344.54      350.72     15.75 o 
 -18   2   5     6884.46     6696.53     67.22 o 
 -16   2   5     1849.57     1678.05     27.37 o 
 -14   2   5       31.70       10.90      6.68 o 
 -12   2   5     2258.74     2604.78     26.42 o 
 -10   2   5      816.89      680.16     12.14 o 
  -8   2   5      124.51      163.65      7.12 o 
  -6   2   5      126.75      394.28     10.22 o 
  -4   2   5        0.00      142.77      6.02 o 
  -2   2   5    22331.62    25247.14    152.16 o 
   0   2   5      285.62      143.50      7.00 o 
   2   2   5      177.94      214.25      8.07 o 
   4   2   5    10447.57    13364.27    110.72 o 
   6   2   5     5720.85     4604.46     64.62 o 
   8   2   5     1529.83     1743.57     35.43 o 
  10   2   5      935.85      778.52     20.97 o 
  12   2   5      176.56      106.45     10.63 o 
  14   2   5      245.61      192.78     14.73 o 
  16   2   5     1200.00     1328.02     43.14 o 
  18   2   5       93.88      147.91     19.51 o 
  20   2   5       98.92       99.45     17.39 o 
  22   2   5      146.53      175.10     23.55 o 
  24   2   5        6.29       15.48     15.11 o 
 -29   3   5      111.71      116.26     31.02 o 
 -27   3   5      334.94      389.87     42.87 o 
 -25   3   5      178.24      200.76     23.45 o 
 -23   3   5       93.67      130.53     21.13 o 
 -21   3   5      472.90      398.67     23.37 o 
 -19   3   5     2362.95     2212.06     35.45 o 
 -17   3   5     1810.16     1931.58     31.34 o 
 -15   3   5      138.83      101.98      8.33 o 
 -13   3   5      173.33      186.09      9.14 o 
 -11   3   5      467.04      547.84     15.19 o 
  -9   3   5    13716.39    13458.42     92.23 o 
  -7   3   5     3248.82     3169.37     27.96 o 
  -5   3   5     6373.84     5322.68     34.98 o 
  -3   3   5      206.07      510.58      9.25 o 
  -1   3   5     2213.69     2592.82     32.83 o 
   1   3   5     8646.10     9159.19     80.23 o 
   3   3   5     2960.42     3639.53     54.22 o 
   5   3   5    10711.46     9948.43    115.01 o 
   7   3   5     7246.12     7074.59     91.56 o 
   9   3   5     8434.57     8157.80    104.14 o 
  11   3   5      108.25       68.20     10.61 o 
  13   3   5     3450.62     3497.76     52.56 o 
  15   3   5     1909.50     1952.32     40.37 o 
  17   3   5      417.62      542.33     67.46 o 
  19   3   5        6.86       18.41     19.80 o 
  21   3   5       58.09       79.02     17.53 o 
  23   3   5       41.40       33.46     27.99 o 
 -28   4   5       31.98       42.11     24.97 o 
 -26   4   5       61.80       87.51     29.25 o 
 -24   4   5      321.99      293.53     20.23 o 
 -22   4   5       23.14       57.14     12.19 o 
 -20   4   5      111.60      104.14     12.99 o 
 -18   4   5       53.22       45.23      8.17 o 
 -16   4   5      314.51      307.69     13.05 o 
 -14   4   5     1410.42     1357.21     30.14 o 
 -12   4   5      698.83      836.81     19.79 o 
 -10   4   5       77.50       80.92      7.90 o 
  -8   4   5    20223.76    20773.79    132.68 o 
  -6   4   5    10194.77    10622.89     71.29 o 
  -4   4   5     1828.81     2114.62     19.46 o 
  -2   4   5     9912.41     9701.33     56.52 o 
   0   4   5     1477.94     1524.17     21.37 o 
   2   4   5      822.14      909.31     21.03 o 
   4   4   5      940.33     1186.17     30.19 o 
   6   4   5      605.96      685.87     23.98 o 
   8   4   5       23.94       12.78      7.74 o 
  10   4   5      598.47      754.20     27.60 o 
  12   4   5      126.94       99.06     14.41 o 
  14   4   5    13373.22    12869.54    129.81 o 
  16   4   5     2186.60     2305.05     88.24 o 
  18   4   5       11.41       25.76     12.61 o 
  20   4   5       22.22       21.29     23.20 o 
  22   4   5       61.33       33.23     14.86 o 
 -27   5   5      281.04      339.94     43.12 o 
 -25   5   5       63.82       65.21     18.42 o 
 -23   5   5      230.51      210.06     18.26 o 
 -21   5   5      198.78      197.33     17.39 o 
 -19   5   5       34.42       65.06      9.69 o 
 -17   5   5      352.74      404.54     20.14 o 
 -15   5   5     2826.52     2757.08     46.25 o 
 -13   5   5      502.59      730.63     22.51 o 
 -11   5   5       92.05       78.44      8.66 o 
  -9   5   5     2124.88     2276.03     32.75 o 
  -7   5   5    28527.04    28284.41    157.90 o 
  -5   5   5    10058.60    10603.96     68.18 o 
  -3   5   5       24.09       20.56      4.64 o 
  -1   5   5     1836.66     1859.45     22.26 o 
   1   5   5     9624.50     9513.06     66.88 o 
   3   5   5     1596.58     1699.13     27.26 o 
   5   5   5     1601.18     1836.48     60.78 o 
   7   5   5     1447.87     1538.05     68.72 o 
   9   5   5      820.74      847.04     29.85 o 
  11   5   5      926.87      915.83     32.34 o 
  13   5   5       27.44       58.57     14.21 o 
  15   5   5     1590.75     1516.31     36.98 o 
  17   5   5      124.86       96.95     17.65 o 
  19   5   5        4.83       21.61     13.87 o 
  21   5   5        3.47        6.32     12.03 o 
  23   5   5        2.19        0.00     11.59 o 
 -28   6   5        0.12       33.04     26.23 o 
 -26   6   5      248.89      229.89     26.96 o 
 -24   6   5      199.05      244.92     57.37 o 
 -22   6   5      155.44      181.54     22.82 o 
 -20   6   5     6329.36     6587.11     73.17 o 
 -18   6   5     3422.07     3264.70     72.52 o 
 -16   6   5      661.57      549.40     40.75 o 
 -14   6   5      490.99      482.38     23.91 o 
 -12   6   5     1842.81     2171.42     43.71 o 
 -10   6   5      382.81      401.88     14.82 o 
  -8   6   5     2519.41     2643.38     34.43 o 
  -6   6   5      736.13      951.02     14.18 o 
  -4   6   5       43.73       91.27      7.48 o 
  -2   6   5     3421.06     3121.46     33.34 o 
   0   6   5       98.09      111.81      7.77 o 
   2   6   5      429.59      375.15     10.02 o 
   4   6   5      759.81      722.50     17.40 o 
   6   6   5     2697.27     2762.97     37.92 o 
   8   6   5     2022.39     2139.49     33.88 o 
  10   6   5      153.53      147.24     24.97 o 
  12   6   5     1499.29     1468.03     43.68 o 
  14   6   5      605.68      602.21     30.47 o 
  16   6   5       73.39       87.17     25.09 o 
  18   6   5       96.20      115.34     18.96 o 
  20   6   5       62.56       54.82     16.30 o 
  22   6   5       31.05       58.33     26.86 o 
 -27   7   5       23.16       23.70     26.98 o 
 -25   7   5       27.09       18.05     16.44 o 
 -23   7   5       22.42       16.98     16.08 o 
 -21   7   5      113.73      150.55     16.58 o 
 -19   7   5       97.92      138.37     16.04 o 
 -17   7   5     2476.69     2452.30     48.38 o 
 -15   7   5       12.28       25.42      8.55 o 
 -13   7   5       12.60        5.14      7.42 o 
 -11   7   5       12.41        0.00      5.28 o 
  -9   7   5      248.07      243.66     13.83 o 
  -7   7   5     6036.88     6242.07     65.55 o 
  -5   7   5    29628.52    29595.68    186.08 o 
  -3   7   5     5238.84     5418.72     67.99 o 
  -1   7   5      771.60      913.38     17.71 o 
   1   7   5     1865.36     1849.92     36.65 o 
   3   7   5     4158.48     4669.15     48.11 o 
   5   7   5     1246.26     1245.55     37.09 o 
   7   7   5      401.95      470.82     30.26 o 
   9   7   5      323.96      300.75     21.24 o 
  11   7   5     1570.16     1468.60     44.64 o 
  13   7   5      308.95      342.01     24.82 o 
  15   7   5       21.00       24.25     13.44 o 
  17   7   5      920.20     1017.26    134.92 o 
  19   7   5       62.89       66.63     16.65 o 
  21   7   5       20.49       37.59     15.45 o 
 -26   8   5        1.16       23.79     18.53 o 
 -24   8   5       51.16       51.25     20.50 o 
 -22   8   5        9.51       16.63     20.17 o 
 -20   8   5      520.02      578.30     39.66 o 
 -18   8   5        0.85        0.00     10.03 o 
 -16   8   5      365.96      428.00     21.98 o 
 -14   8   5       33.49       59.15     10.53 o 
 -12   8   5       20.12       23.66      7.81 o 
 -10   8   5      967.44      944.91     23.70 o 
  -8   8   5      693.03      800.67     18.25 o 
  -6   8   5      592.86      491.55     14.73 o 
  -4   8   5     9868.74     9659.56     77.26 o 
  -2   8   5      640.54      511.43     11.09 o 
   0   8   5      428.43      460.84     13.38 o 
   2   8   5     2199.86     2069.49     30.61 o 
   4   8   5      427.13      473.20     19.58 o 
   6   8   5     4246.15     4934.88     84.08 o 
   8   8   5      200.74      251.46     20.86 o 
  10   8   5        8.27        0.00     10.23 o 
  12   8   5     2204.97     2148.70    120.79 o 
  14   8   5        0.96        0.00     11.09 o 
  16   8   5     2413.09     2598.56     66.69 o 
  18   8   5      165.45      163.15     21.90 o 
  20   8   5       84.13      101.01     19.06 o 
 -25   9   5        0.52       26.18     19.06 o 
 -23   9   5       37.33       32.51     34.17 o 
 -21   9   5        3.75        0.00     14.41 o 
 -19   9   5       85.44      102.02     15.50 o 
 -17   9   5     2985.02     3038.24     56.77 o 
 -15   9   5      582.89      593.35     28.23 o 
 -13   9   5      221.78      249.87     17.28 o 
 -11   9   5      590.84      580.69     19.86 o 
  -9   9   5      479.13      512.54     19.08 o 
  -7   9   5     1324.63     1299.78     23.99 o 
  -5   9   5      427.90      416.33     14.35 o 
  -3   9   5     2982.06     2898.59     36.60 o 
  -1   9   5       31.26       33.16      6.35 o 
   1   9   5      171.60      221.14     10.79 o 
   3   9   5     1130.57     1199.62     31.67 o 
   5   9   5        1.68       11.13      7.67 o 
   7   9   5      255.24      308.92     33.04 o 
   9   9   5      436.49      419.85     31.40 o 
  11   9   5      425.02      417.28     27.96 o 
  13   9   5        0.11       23.99     20.43 o 
  15   9   5       61.72       66.12     17.84 o 
  17   9   5       36.19       69.45     17.91 o 
  19   9   5       18.54        7.78     15.00 o 
  21   9   5        1.05        1.57     13.43 o 
 -26  10   5       11.29        5.92     27.11 o 
 -24  10   5       61.44       59.81     21.84 o 
 -22  10   5        0.03        7.94     16.41 o 
 -20  10   5        2.03        2.28     21.31 o 
 -18  10   5      377.97      413.63     26.22 o 
 -16  10   5       44.99       46.75     12.52 o 
 -14  10   5     1374.82     1405.88     37.18 o 
 -12  10   5       15.12       21.53     10.48 o 
 -10  10   5     1135.13     1183.29     27.84 o 
  -8  10   5       52.41       58.19      8.26 o 
  -6  10   5      976.93     1011.87     23.92 o 
  -4  10   5     1423.47     1477.20     26.49 o 
  -2  10   5     3594.02     3386.84     41.24 o 
   0  10   5      448.16      427.65     15.54 o 
   2  10   5       47.81       53.54      8.99 o 
   4  10   5        0.75        3.34      7.13 o 
   6  10   5      316.96      290.82     19.49 o 
   8  10   5       42.73       37.03     16.14 o 
  10  10   5       14.03        5.21     11.42 o 
  12  10   5      102.67       77.15     17.45 o 
  14  10   5      165.30      145.53     21.12 o 
  16  10   5      810.21      837.03     41.72 o 
  18  10   5       21.94        0.00     19.17 o 
  20  10   5       25.51       40.08     17.74 o 
 -25  11   5       20.87       73.10     23.54 o 
 -23  11   5       59.81       65.27     31.27 o 
 -21  11   5        4.88        0.00     22.95 o 
 -19  11   5      328.03      394.52     32.26 o 
 -17  11   5      340.17      370.14     23.69 o 
 -15  11   5      788.24      895.61     32.19 o 
 -13  11   5     1751.66     1696.37     41.70 o 
 -11  11   5        1.81        2.81      7.27 o 
  -9  11   5     1163.39     1159.58     25.11 o 
  -7  11   5     5582.82     5504.74     69.69 o 
  -5  11   5     7020.28     6677.68     65.37 o 
  -3  11   5     7078.08     6771.85     65.59 o 
  -1  11   5     1903.82     1949.66     31.29 o 
   1  11   5       27.52       30.23      7.42 o 
   3  11   5       23.33       16.05      9.11 o 
   5  11   5     1057.65     1134.23     48.90 o 
   7  11   5      565.56      656.12     27.76 o 
   9  11   5      310.17      331.57     31.14 o 
  11  11   5      332.48      356.23     28.42 o 
  13  11   5      102.31      112.77     20.50 o 
  15  11   5       73.93       68.77     19.30 o 
  17  11   5        0.03       17.60     15.97 o 
  19  11   5        0.58        0.00     13.75 o 
 -24  12   5        0.02        0.00     18.80 o 
 -22  12   5       12.35        0.00     53.21 o 
 -20  12   5        0.45        0.17     16.30 o 
 -18  12   5      199.73      225.39     27.68 o 
 -16  12   5        0.06        4.87     10.79 o 
 -14  12   5        0.95        0.00     11.94 o 
 -12  12   5      180.70      198.69     17.65 o 
 -10  12   5      365.52      341.58     15.83 o 
  -8  12   5      615.09      622.90     19.86 o 
  -6  12   5     3802.24     3871.47     48.47 o 
  -4  12   5        0.20        3.72      7.44 o 
  -2  12   5     2039.08     2086.44     33.85 o 
   0  12   5       42.01       31.47      8.18 o 
   2  12   5      173.73      170.65     15.18 o 
   4  12   5      444.26      428.74     23.65 o 
   6  12   5      414.90      422.32     32.18 o 
   8  12   5       37.58       37.86     15.64 o 
  10  12   5       48.28      115.10     42.11 o 
  12  12   5      319.40      365.44     30.52 o 
  14  12   5       39.28       28.61     15.02 o 
  16  12   5        7.70        0.00     18.41 o 
  18  12   5      147.17      127.04     24.56 o 
 -23  13   5       42.72       70.23     24.84 o 
 -21  13   5        8.05        0.00     29.63 o 
 -19  13   5        0.21        0.00     15.92 o 
 -17  13   5      211.76      228.12     27.32 o 
 -15  13   5      555.09      522.07     36.42 o 
 -13  13   5      923.38     1044.47     35.03 o 
 -11  13   5      143.62      133.00     17.02 o 
  -9  13   5      334.29      345.68     18.86 o 
  -7  13   5      126.63       87.48     13.34 o 
  -5  13   5      825.06      797.08     22.77 o 
  -3  13   5     1110.91     1173.32     26.71 o 
  -1  13   5      664.02      633.12     21.28 o 
   1  13   5        9.94       20.55      9.12 o 
   3  13   5      581.85      562.55     33.41 o 
   5  13   5        0.87        0.00     10.20 o 
   7  13   5      170.76      165.96     32.15 o 
   9  13   5        2.56        8.86     13.34 o 
  11  13   5        3.22        2.51     13.63 o 
  13  13   5       64.78       63.27     25.60 o 
  15  13   5      147.76      106.17     22.42 o 
  17  13   5       12.41        0.00     15.13 o 
 -20  14   5      121.90      151.96     55.10 o 
 -18  14   5      147.20      148.58     41.99 o 
 -16  14   5      137.57      126.72     23.75 o 
 -14  14   5      122.70      110.25     16.27 o 
 -12  14   5       94.82      141.95     24.19 o 
 -10  14   5      799.81      743.95     23.03 o 
  -8  14   5     1647.12     1686.86     33.30 o 
  -6  14   5      576.05      590.58     36.74 o 
  -4  14   5       58.27       59.50     14.45 o 
  -2  14   5      188.92      182.72     13.57 o 
   0  14   5       21.12       27.25     12.03 o 
   2  14   5      333.15      325.86     24.06 o 
   4  14   5       57.96       64.17     34.80 o 
   6  14   5      143.44      131.42     43.00 o 
   8  14   5        0.44        9.99     13.96 o 
  10  14   5       48.27       82.75     20.68 o 
  12  14   5        0.12        0.00     13.20 o 
  14  14   5       93.86       49.19     19.63 o 
  16  14   5       51.93       14.88     17.92 o 
 -19  15   5       13.80       10.58     19.39 o 
 -17  15   5       43.47       50.31     20.83 o 
 -15  15   5      432.43      458.83     35.08 o 
 -13  15   5       69.49       95.35     16.82 o 
 -11  15   5       24.25        8.49     11.97 o 
  -9  15   5      851.67      710.00     26.69 o 
  -7  15   5      554.19      506.06     30.96 o 
  -5  15   5       86.12       64.10     12.22 o 
  -3  15   5      135.19      104.44     12.13 o 
  -1  15   5        0.22        0.00     10.08 o 
   1  15   5        1.20        0.00     17.65 o 
   3  15   5        0.78        7.85     13.37 o 
   5  15   5        2.19        0.71     13.21 o 
   7  15   5        5.08        8.01     15.14 o 
   9  15   5       44.98       48.18     18.18 o 
  11  15   5      128.79       99.55     23.61 o 
  13  15   5       73.95       56.98     21.26 o 
 -18  16   5       47.46       27.21     21.68 o 
 -16  16   5        0.41        8.39     23.58 o 
 -14  16   5      144.81      185.38     26.99 o 
 -12  16   5      120.17       91.56     18.73 o 
 -10  16   5        4.04       32.68     14.12 o 
  -8  16   5       77.35       67.66     13.05 o 
  -6  16   5       42.40       61.82     12.78 o 
  -4  16   5        2.01        8.72      9.51 o 
  -2  16   5        4.42       19.16     12.58 o 
   0  16   5       18.62       28.24     13.10 o 
   2  16   5       28.97       27.57     13.35 o 
   4  16   5      111.72      101.52     22.51 o 
   6  16   5       67.79       94.89     22.14 o 
   8  16   5       29.31        4.74     17.64 o 
  10  16   5      104.29       92.27     23.61 o 
  12  16   5       60.14       71.51     23.62 o 
 -15  17   5        0.20       13.25     18.01 o 
 -13  17   5        0.31        0.00     16.78 o 
 -11  17   5        0.24        8.18     13.81 o 
  -9  17   5      371.38      368.80     22.25 o 
  -7  17   5       52.96       69.81     14.29 o 
  -5  17   5      133.10      114.74     15.29 o 
  -3  17   5      223.76      201.99     22.39 o 
  -1  17   5      315.79      282.51     26.02 o 
   1  17   5        8.91        0.00     12.18 o 
   3  17   5       35.28       69.25     20.55 o 
   5  17   5        0.19        0.00     14.67 o 
   7  17   5        2.84        0.00     14.54 o 
   9  17   5       85.24       52.52     24.84 o 
 -12  18   5        2.90        0.00     16.24 o 
 -10  18   5        1.02        0.00     11.45 o 
  -8  18   5       80.07       88.52     15.07 o 
  -6  18   5      101.94       70.15     13.93 o 
  -4  18   5       27.20       31.64     14.92 o 
  -2  18   5      229.85      252.37     24.93 o 
   0  18   5       39.86       31.58     15.84 o 
   2  18   5      303.92      303.41     32.63 o 
   4  18   5       41.91       66.68     20.66 o 
   6  18   5       12.56        0.00     15.72 o 
   8  18   5       16.52        0.00     16.51 o 
  -9  19   5        9.21       38.71     21.66 o 
  -7  19   5       57.30       85.36     19.53 o 
  -5  19   5      249.19      258.05     26.22 o 
  -3  19   5      253.78      248.26     26.30 o 
  -1  19   5      164.27      223.90     29.08 o 
   1  19   5      353.23      368.98     30.02 o 
   3  19   5        0.06        0.00     16.33 o 
 -28   0   6        8.53        0.00     16.90 o 
 -26   0   6       18.03        0.00     19.67 o 
 -24   0   6       22.04       31.27     19.67 o 
 -22   0   6      789.89      729.56     47.41 o 
 -20   0   6     2781.11     2792.14     88.26 o 
 -18   0   6      138.27      178.44     35.18 o 
 -16   0   6      523.94      549.88     22.24 o 
 -14   0   6     1066.98      933.49     20.52 o 
 -12   0   6      814.73     1008.43     17.84 o 
 -10   0   6    21469.51    22276.02    178.33 o 
  -8   0   6    31627.20    30675.46    414.33 o 
  -6   0   6      419.20      804.47     32.28 o 
  -4   0   6     1682.12     2628.34     30.10 o 
  -2   0   6      818.33     1178.00     19.42 o 
   0   0   6       19.48       35.06      5.63 o 
   2   0   6       78.29      229.02     35.43 o 
   4   0   6    18119.81    23214.07    223.96 o 
   6   0   6       66.34      116.87     18.41 o 
   8   0   6     2425.10     2738.97     45.44 o 
  10   0   6     1141.17     1243.50     48.92 o 
  12   0   6    16617.83    15661.17    255.96 o 
  14   0   6     8841.27     9322.61    184.09 o 
  16   0   6     1810.70     1678.01     70.61 o 
  18   0   6       71.60       92.05     27.24 o 
  20   0   6       67.10       44.13     24.46 o 
  22   0   6       35.70       26.48     17.15 o 
 -29   1   6       27.65       36.94     15.97 o 
 -27   1   6        4.55        0.45     20.05 o 
 -25   1   6        0.01        8.37     12.12 o 
 -23   1   6     1490.02     1653.16     50.62 o 
 -21   1   6      148.31      146.76     19.41 o 
 -19   1   6      297.78      339.07     18.16 o 
 -17   1   6      150.59      129.75      9.57 o 
 -15   1   6      759.30      803.86     15.86 o 
 -13   1   6       10.16        1.58      3.45 o 
 -11   1   6     2987.06     3119.39     28.12 o 
  -9   1   6    14842.29    15248.98     90.63 o 
  -7   1   6      404.27      557.60     14.45 o 
  -5   1   6       92.93       14.95      4.39 o 
  -3   1   6      479.59      300.69      7.69 o 
  -1   1   6      267.56      181.03      7.25 o 
   1   1   6     8612.36     8725.81     78.08 o 
   3   1   6     1153.52     1883.96     27.06 o 
   5   1   6      821.89     1365.61     18.07 o 
   7   1   6      658.13      792.86     15.58 o 
   9   1   6      657.38      543.80     19.10 o 
  11   1   6       84.16       53.93      8.53 o 
  13   1   6    13827.57    13524.50    165.46 o 
  15   1   6      654.53      694.95     32.26 o 
  17   1   6      200.48      242.58     23.27 o 
  19   1   6        4.24       14.48     12.28 o 
  21   1   6      102.44      152.87     22.72 o 
  23   1   6       70.96      113.51     21.40 o 
 -28   2   6        2.06        0.00     13.49 o 
 -26   2   6       33.30       36.64     20.68 o 
 -24   2   6       69.21       58.03     16.01 o 
 -22   2   6     1758.08     1756.63     50.76 o 
 -20   2   6     7481.59     7350.67     88.67 o 
 -18   2   6      734.50      685.19     19.15 o 
 -16   2   6     1807.93     1689.55     23.41 o 
 -14   2   6      143.41      103.97      6.59 o 
 -12   2   6      271.67      156.68     10.19 o 
 -10   2   6     1413.45     1537.32     16.07 o 
  -8   2   6     1173.85     1229.08     16.40 o 
  -6   2   6     1541.28     1310.62     17.90 o 
  -4   2   6     5560.47     5633.36     44.28 o 
  -2   2   6      335.85      333.54      8.76 o 
   0   2   6     2883.64     3357.22     34.74 o 
   2   2   6     2516.62     2982.87     35.69 o 
   4   2   6     1161.47     1182.79     25.19 o 
   6   2   6      283.12      257.06      9.66 o 
   8   2   6     3347.27     3435.10     87.47 o 
  10   2   6       38.55       46.06     10.44 o 
  12   2   6      107.10       96.36     11.44 o 
  14   2   6      270.39      285.85     24.04 o 
  16   2   6     1195.15     1309.90     44.13 o 
  18   2   6      208.75      166.00     21.22 o 
  20   2   6       10.02       18.45     21.81 o 
  22   2   6       10.19       27.45     14.75 o 
 -29   3   6      114.12      137.44     33.29 o 
 -27   3   6       41.03       63.75     17.66 o 
 -25   3   6      322.58      309.18     25.84 o 
 -23   3   6      526.36      601.95     32.17 o 
 -21   3   6      422.18      485.17     23.45 o 
 -19   3   6     5870.71     6033.13     77.90 o 
 -17   3   6     1951.90     1952.89     31.04 o 
 -15   3   6      141.00      161.26      8.06 o 
 -13   3   6      307.59      457.63     11.73 o 
 -11   3   6       67.78       96.96      8.12 o 
  -9   3   6     6912.90     7589.40     53.87 o 
  -7   3   6      711.82      824.70     13.61 o 
  -5   3   6      970.56      912.18     18.71 o 
  -3   3   6       51.71       15.19      4.07 o 
  -1   3   6      293.36      180.84      7.90 o 
   1   3   6     7878.29     8280.07     76.05 o 
   3   3   6    11323.57    11840.20    180.42 o 
   5   3   6      392.69      333.01     19.94 o 
   7   3   6       17.89       15.92      6.85 o 
   9   3   6      249.98      285.14     17.53 o 
  11   3   6     1931.99     1812.24     36.00 o 
  13   3   6      577.07      502.82     21.66 o 
  15   3   6       31.03       34.81     14.31 o 
  17   3   6      115.43      140.72     20.32 o 
  19   3   6       21.14       26.37     14.69 o 
  21   3   6        7.95        5.29     13.25 o 
 -28   4   6       58.37      149.04     33.29 o 
 -26   4   6       44.03       51.09     54.22 o 
 -24   4   6       10.66       15.05     16.27 o 
 -22   4   6       74.31       76.83     13.18 o 
 -20   4   6      122.00       68.85     13.29 o 
 -18   4   6      866.00      967.27     29.01 o 
 -16   4   6     2598.88     2566.02     35.64 o 
 -14   4   6      633.71      415.12     25.02 o 
 -12   4   6      462.12      596.59     18.55 o 
 -10   4   6     5378.34     5701.24     57.83 o 
  -8   4   6     4184.00     4451.05     41.68 o 
  -6   4   6     3908.86     4351.89     32.31 o 
  -4   4   6    17283.85    16813.64     90.79 o 
  -2   4   6     5701.96     5651.99     46.69 o 
   0   4   6     3311.18     3491.49     37.29 o 
   2   4   6       37.88       53.29      8.93 o 
   4   4   6     5326.42     6426.91     87.17 o 
   6   4   6      518.25      494.51     32.28 o 
   8   4   6      116.38      165.46     14.82 o 
  10   4   6     4124.29     3880.57     68.08 o 
  12   4   6      443.02      467.71     33.41 o 
  14   4   6     8196.42     8182.86     95.76 o 
  16   4   6     2837.84     2880.34     67.09 o 
  18   4   6      142.03      148.55     55.10 o 
  20   4   6       13.58        0.00     12.84 o 
  22   4   6        1.29        0.00     13.63 o 
 -29   5   6      106.46      203.76     39.34 o 
 -27   5   6        2.59       44.89     25.72 o 
 -25   5   6      277.05      321.76     78.93 o 
 -23   5   6       23.82       35.14     18.41 o 
 -21   5   6       95.18      122.83     15.13 o 
 -19   5   6      211.86      248.57     18.27 o 
 -17   5   6      352.44      351.59     19.08 o 
 -15   5   6     1177.18     1136.88     29.57 o 
 -13   5   6       54.36       31.87      7.24 o 
 -11   5   6      504.57      757.06     19.77 o 
  -9   5   6       48.98       43.10     14.63 o 
  -7   5   6     8209.71     8350.92     57.96 o 
  -5   5   6      895.59      910.04     13.41 o 
  -3   5   6      211.30      206.51      9.65 o 
  -1   5   6     1001.09      823.08     14.95 o 
   1   5   6      232.60      265.28      8.74 o 
   3   5   6     4613.82     5335.80     86.62 o 
   5   5   6     1425.89     1334.89     35.68 o 
   7   5   6      848.85      918.18     30.67 o 
   9   5   6      126.20      160.96     16.52 o 
  11   5   6      449.81      458.82     25.27 o 
  13   5   6      126.88      164.10     18.67 o 
  15   5   6      585.73      555.41     24.52 o 
  17   5   6        0.12        4.58     12.75 o 
  19   5   6       81.47       97.79     18.35 o 
  21   5   6        6.86        0.00     11.68 o 
 -28   6   6       38.81       17.90     29.51 o 
 -26   6   6       13.98       37.32     26.98 o 
 -24   6   6        0.17       44.47     15.87 o 
 -22   6   6        5.03       14.38     13.13 o 
 -20   6   6      402.18      414.56     50.41 o 
 -18   6   6     1396.26     1371.25     36.33 o 
 -16   6   6      262.03      239.61     16.54 o 
 -14   6   6       75.89       75.10      9.66 o 
 -12   6   6      158.02      199.41     12.31 o 
 -10   6   6     4401.08     4707.63     54.08 o 
  -8   6   6     1500.09     1239.93     22.76 o 
  -6   6   6       37.02       69.58      6.11 o 
  -4   6   6      276.81      280.14      8.91 o 
  -2   6   6       14.23       17.59      3.98 o 
   0   6   6      934.33      738.90     17.42 o 
   2   6   6     2209.03     2356.44     29.04 o 
   4   6   6     1977.80     2024.74     32.93 o 
   6   6   6       96.83       63.59      7.75 o 
   8   6   6      713.68      760.82     30.51 o 
  10   6   6        3.19        0.00     13.62 o 
  12   6   6      289.16      224.23     20.18 o 
  14   6   6     1654.97     1549.07     47.32 o 
  16   6   6       19.87       38.25     11.26 o 
  18   6   6      347.16      301.11     59.01 o 
  20   6   6       18.67        4.37     11.71 o 
 -27   7   6      120.81      142.48     36.06 o 
 -25   7   6        3.18        0.00     22.19 o 
 -23   7   6        0.27        0.00     10.61 o 
 -21   7   6     1445.19     1512.87     41.24 o 
 -19   7   6     4228.54     4278.47     68.98 o 
 -17   7   6      110.96      115.41     14.17 o 
 -15   7   6      448.65      436.95     20.78 o 
 -13   7   6        0.04        6.92      6.23 o 
 -11   7   6       17.29        6.05      6.12 o 
  -9   7   6     1703.04     1848.42     27.18 o 
  -7   7   6      724.89      580.52     15.20 o 
  -5   7   6      419.55      627.54     12.99 o 
  -3   7   6     1140.44     1111.20     17.11 o 
  -1   7   6      239.57      223.01     14.06 o 
   1   7   6     2425.65     2667.28     35.11 o 
   3   7   6      131.04      200.25     15.25 o 
   5   7   6      609.21      683.31     19.47 o 
   7   7   6      810.54      817.56     45.90 o 
   9   7   6      159.92      164.21     17.73 o 
  11   7   6      238.92      263.94     22.12 o 
  13   7   6      993.44      855.66     36.59 o 
  15   7   6        0.02        0.00     11.40 o 
  17   7   6       76.41       55.98     25.22 o 
  19   7   6        1.58        7.56     11.47 o 
  21   7   6       58.96       45.64     20.17 o 
 -26   8   6        4.00       22.70     28.75 o 
 -24   8   6       32.56       42.87     28.50 o 
 -22   8   6       51.41       51.53     14.37 o 
 -20   8   6      387.52      483.53     28.86 o 
 -18   8   6      305.21      293.46     21.56 o 
 -16   8   6       14.56       12.62      9.98 o 
 -14   8   6        3.39        0.00      7.28 o 
 -12   8   6      221.95      262.17     14.74 o 
 -10   8   6      200.37      221.65     25.91 o 
  -8   8   6      261.82      271.94     12.02 o 
  -6   8   6      540.99      438.67     14.13 o 
  -4   8   6     1843.17     1667.72     29.40 o 
  -2   8   6      627.43      598.19     12.90 o 
   0   8   6       37.36       52.04      7.26 o 
   2   8   6       26.61       34.68      8.79 o 
   4   8   6       35.82       40.37     13.61 o 
   6   8   6      689.44      678.40     29.59 o 
   8   8   6        5.66        6.21      9.97 o 
  10   8   6       20.51        2.15     22.07 o 
  12   8   6       26.70        7.45     11.83 o 
  14   8   6      273.74      208.41     61.03 o 
  16   8   6      155.02      158.45     21.40 o 
  18   8   6       55.25      118.02     31.27 o 
  20   8   6       17.03       17.00     18.66 o 
 -25   9   6      168.78      207.54     40.60 o 
 -23   9   6       77.92       81.47     21.90 o 
 -21   9   6      146.46      153.50     21.02 o 
 -19   9   6       32.32       12.30     11.38 o 
 -17   9   6        7.78        4.57     10.42 o 
 -15   9   6      230.77      279.61     27.15 o 
 -13   9   6       27.01       20.56     11.03 o 
 -11   9   6        2.69        1.62      6.92 o 
  -9   9   6        0.23        6.22      5.94 o 
  -7   9   6        1.05       15.11      6.20 o 
  -5   9   6     1608.63     1641.27     27.53 o 
  -3   9   6      382.71      386.54     14.26 o 
  -1   9   6        0.18        4.26      5.25 o 
   1   9   6       84.14       82.73     11.38 o 
   3   9   6      104.97      114.42     11.32 o 
   5   9   6      340.01      335.06     19.75 o 
   7   9   6       71.93      112.09     17.71 o 
   9   9   6      105.88      125.59     18.52 o 
  11   9   6        2.39        0.00     10.34 o 
  13   9   6       31.53       20.70     14.33 o 
  15   9   6      148.06      193.30     30.64 o 
  17   9   6      222.16      174.07     31.27 o 
  19   9   6       73.12      109.19     33.04 o 
 -26  10   6        2.52        4.03     27.99 o 
 -24  10   6       31.51       52.55     21.66 o 
 -22  10   6       14.85        0.00     17.45 o 
 -20  10   6       36.51       12.36     14.38 o 
 -18  10   6       10.66        7.21     11.09 o 
 -16  10   6      649.54      643.60     32.21 o 
 -14  10   6      437.52      456.96     23.50 o 
 -12  10   6        5.13        0.00      7.70 o 
 -10  10   6       16.14       15.07      6.82 o 
  -8  10   6      283.22      294.28     14.15 o 
  -6  10   6     2850.31     3008.61     39.72 o 
  -4  10   6       73.37       56.69      8.95 o 
  -2  10   6     1227.02     1134.74     23.33 o 
   0  10   6      156.73      157.21     12.88 o 
   2  10   6      238.25      217.93     14.91 o 
   4  10   6       79.75       65.85     11.98 o 
   6  10   6      382.10      458.00     23.87 o 
   8  10   6       72.00       62.47     15.77 o 
  10  10   6      110.48      129.07     19.99 o 
  12  10   6      449.80      563.14     34.46 o 
  14  10   6      415.92      446.43     54.22 o 
  16  10   6        4.91        0.00     13.15 o 
  18  10   6       10.00        0.00     14.43 o 
 -25  11   6      111.37      126.59     36.82 o 
 -23  11   6      133.95      119.41     25.71 o 
 -21  11   6        6.12        9.03     17.29 o 
 -19  11   6        3.85        8.18     12.69 o 
 -17  11   6      382.97      350.12     23.43 o 
 -15  11   6      211.01      211.93     23.40 o 
 -13  11   6       14.16       23.77      9.96 o 
 -11  11   6      186.38      217.22     18.81 o 
  -9  11   6      760.39      750.44     20.64 o 
  -7  11   6      523.35      495.49     17.66 o 
  -5  11   6       71.23       84.96      9.88 o 
  -3  11   6     1260.03     1206.86     25.29 o 
  -1  11   6      469.58      392.41     18.63 o 
   1  11   6       23.43       21.27      9.33 o 
   3  11   6        6.39        0.00      9.73 o 
   5  11   6      113.88       86.30     20.52 o 
   7  11   6       50.63       47.57     19.65 o 
   9  11   6      426.77      413.98     24.85 o 
  11  11   6      177.28      180.47     26.86 o 
  13  11   6       10.67        0.00     13.68 o 
  15  11   6      113.46      103.21     31.90 o 
  17  11   6       22.93       28.73     18.79 o 
 -24  12   6        0.10        0.00     18.81 o 
 -22  12   6        0.03        0.00     17.90 o 
 -20  12   6      275.75      258.76     30.02 o 
 -18  12   6        0.01        0.00     11.17 o 
 -16  12   6       50.78       52.04     14.17 o 
 -14  12   6      439.86      447.50     24.95 o 
 -12  12   6      247.78      240.68     16.88 o 
 -10  12   6      598.13      552.99     19.12 o 
  -8  12   6     1718.98     1744.03     33.25 o 
  -6  12   6     5172.09     4988.76     56.97 o 
  -4  12   6     2663.76     2667.60     39.74 o 
  -2  12   6      639.25      686.77     20.56 o 
   0  12   6        1.14       10.70      8.76 o 
   2  12   6        0.67        0.00      9.68 o 
   4  12   6      159.88      171.32     18.16 o 
   6  12   6       35.61       30.90     12.12 o 
   8  12   6       51.39       45.84     13.32 o 
  10  12   6        0.50        0.00     10.64 o 
  12  12   6      122.06      108.88     21.38 o 
  14  12   6        6.67       16.75     32.03 o 
  16  12   6       53.21       30.54     17.70 o 
 -21  13   6       79.74       82.21     23.75 o 
 -19  13   6      540.59      576.86     40.14 o 
 -17  13   6        3.72        2.19     15.08 o 
 -15  13   6      139.04      138.05     17.89 o 
 -13  13   6      302.28      275.57     21.32 o 
 -11  13   6      432.95      433.37     18.58 o 
  -9  13   6       20.73       23.53      8.73 o 
  -7  13   6      449.05      485.16     19.11 o 
  -5  13   6        0.12        0.00      8.24 o 
  -3  13   6      139.31      171.09     16.91 o 
  -1  13   6       17.10       11.14     10.45 o 
   1  13   6       99.54      121.75     15.62 o 
   3  13   6       35.31       19.11     11.11 o 
   5  13   6       79.46       38.38     13.34 o 
   7  13   6      328.20      296.54     28.35 o 
   9  13   6      850.98      871.02     42.96 o 
  11  13   6       26.16        0.00     15.06 o 
  13  13   6      505.51      428.96     34.86 o 
  15  13   6      323.39      301.26     33.79 o 
 -20  14   6        5.95       13.95     19.34 o 
 -18  14   6        9.58        7.94     18.54 o 
 -16  14   6        6.02        2.27     12.48 o 
 -14  14   6      106.96       82.85     22.68 o 
 -12  14   6       36.19       52.21     14.45 o 
 -10  14   6       89.90      102.83     13.81 o 
  -8  14   6       37.05       24.84      9.57 o 
  -6  14   6      344.25      262.79     15.92 o 
  -4  14   6       40.09       75.57     17.18 o 
  -2  14   6       69.71       59.90     13.28 o 
   0  14   6      946.74     1043.05     43.68 o 
   2  14   6      230.49      210.51     25.17 o 
   4  14   6      123.64      148.12     22.99 o 
   6  14   6       14.33       33.67     16.05 o 
   8  14   6       89.75       62.06     27.87 o 
  10  14   6       22.08       10.99     15.77 o 
  12  14   6        0.25       12.10     16.22 o 
  14  14   6      113.68      111.42     24.66 o 
 -19  15   6       47.20       59.90     23.03 o 
 -17  15   6        9.35        0.00     18.66 o 
 -15  15   6        3.77        0.61     11.83 o 
 -13  15   6       76.24       61.93     15.04 o 
 -11  15   6       75.66       79.32     11.71 o 
  -9  15   6      613.76      603.07     22.40 o 
  -7  15   6      575.99      599.12     25.39 o 
  -5  15   6      327.79      391.27     30.68 o 
  -3  15   6      306.03      309.37     24.43 o 
  -1  15   6      601.41      668.87     42.58 o 
   1  15   6       67.96       39.90     34.55 o 
   3  15   6       46.93       40.51     24.84 o 
   5  15   6       72.70       52.74     19.42 o 
   7  15   6      174.26      171.21     25.74 o 
   9  15   6      569.77      570.66     40.55 o 
  11  15   6        0.02        0.00     17.40 o 
  13  15   6        9.59       22.65     18.54 o 
 -18  16   6        0.06        8.65     19.50 o 
 -16  16   6        1.11        0.00     17.27 o 
 -14  16   6      171.18      149.87     20.53 o 
 -12  16   6      342.96      393.83     26.39 o 
 -10  16   6      488.96      427.57     22.95 o 
  -8  16   6      114.65       57.14     17.54 o 
  -6  16   6       26.86       16.97     10.86 o 
  -4  16   6       50.83       56.23     13.24 o 
  -2  16   6      102.05      100.14     18.19 o 
   0  16   6        5.88       11.04     12.54 o 
   2  16   6      370.26      335.13     32.36 o 
   4  16   6       24.41        8.39     14.29 o 
   6  16   6       43.60       21.26     17.68 o 
   8  16   6      105.60       57.14     35.43 o 
  10  16   6        9.81        1.12     16.14 o 
 -15  17   6       28.60       33.88     34.93 o 
 -13  17   6       27.29       16.53     17.92 o 
 -11  17   6       24.64       25.28     14.28 o 
  -9  17   6       53.23       34.50     19.55 o 
  -7  17   6      274.79      238.09     22.09 o 
  -5  17   6        0.29       16.15     11.84 o 
  -3  17   6      254.23      252.43     24.08 o 
  -1  17   6       13.19        2.88     17.86 o 
   1  17   6        0.02        0.00     15.40 o 
   3  17   6       43.12       67.49     20.68 o 
   5  17   6       37.55       47.01     19.35 o 
   7  17   6       30.01       59.78     22.87 o 
   9  17   6        0.02        0.00     15.69 o 
 -12  18   6      124.35      142.27     21.15 o 
 -10  18   6      489.11      499.99     26.49 o 
  -8  18   6      377.46      420.86     22.27 o 
  -6  18   6       69.36       69.24     20.01 o 
  -4  18   6       87.25       74.21     18.27 o 
  -2  18   6      799.52      848.75     38.94 o 
   0  18   6      414.67      495.16     32.15 o 
   2  18   6      139.54      147.83     38.08 o 
   4  18   6       58.10       68.00     21.39 o 
   6  18   6      150.51      176.14     29.30 o 
  -7  19   6        0.88       10.18     22.73 o 
  -5  19   6       10.62        7.85     15.51 o 
  -3  19   6      232.75      254.42     32.39 o 
  -1  19   6      194.28      254.69     26.80 o 
   1  19   6       30.56       12.72     36.19 o 
 -29   1   7        0.02       34.92     15.95 o 
 -27   1   7       97.78      154.55     21.04 o 
 -25   1   7      308.22      369.14     27.52 o 
 -23   1   7       77.64       83.48     18.31 o 
 -21   1   7      555.85      601.42     32.66 o 
 -19   1   7      845.58      789.85     78.55 o 
 -17   1   7     1233.79     1084.96     63.17 o 
 -15   1   7     1156.16     1216.65     27.24 o 
 -13   1   7       29.89       48.85      5.43 o 
 -11   1   7     3006.99     3112.47     25.20 o 
  -9   1   7      363.44      556.00     16.24 o 
  -7   1   7     1626.16     1433.53     31.74 o 
  -5   1   7      187.74      253.93     10.84 o 
  -3   1   7     1981.79     2423.46     25.85 o 
  -1   1   7     5442.34     5595.61     51.15 o 
   1   1   7    24947.98    25613.92    200.83 o 
   3   1   7     1516.85     1959.85     25.66 o 
   5   1   7     1971.31     2510.99     30.26 o 
   7   1   7       40.27       26.09      6.25 o 
   9   1   7       94.46       81.16      9.94 o 
  11   1   7      177.74      158.15     41.23 o 
  13   1   7     5896.79     6073.79     98.51 o 
  15   1   7      368.06      365.66     26.57 o 
  17   1   7       34.31       50.16     25.97 o 
  19   1   7      106.94       93.95     19.08 o 
  21   1   7       23.62        1.23     14.26 o 
 -28   2   7       10.91       35.70     22.19 o 
 -26   2   7      170.07      237.40     24.12 o 
 -24   2   7     1176.67     1300.06     47.01 o 
 -22   2   7     4289.29     4237.20     84.05 o 
 -20   2   7     6435.78     6444.90    105.26 o 
 -18   2   7      536.57      539.04     32.78 o 
 -16   2   7        1.18        0.00      6.56 o 
 -14   2   7      283.91      430.64     17.14 o 
 -12   2   7     4028.69     4164.15     37.25 o 
 -10   2   7     4533.81     4587.22     38.37 o 
  -8   2   7     8276.35     8922.75     67.02 o 
  -6   2   7     1779.43     1435.21     24.31 o 
  -4   2   7     1844.42     2561.35     29.78 o 
  -2   2   7        1.30       19.06      5.23 o 
   0   2   7      855.03     1062.88     18.59 o 
   2   2   7       33.33        9.12      4.85 o 
   4   2   7        0.51       11.04      4.95 o 
   6   2   7     5628.73     6021.48     67.21 o 
   8   2   7      804.58      867.25     22.57 o 
  10   2   7       59.36       32.12      8.94 o 
  12   2   7      251.12      261.86     22.10 o 
  14   2   7     1464.52     1517.16     75.65 o 
  16   2   7      373.60      334.20     25.58 o 
  18   2   7        7.21        7.66     13.62 o 
  20   2   7        3.00        0.00     12.67 o 
  22   2   7      306.42      306.57     30.73 o 
 -29   3   7       16.41       41.91     16.82 o 
 -27   3   7        5.45       12.84     13.46 o 
 -25   3   7      548.16      550.92     41.74 o 
 -23   3   7      597.56      722.56     36.02 o 
 -21   3   7     3889.37     3623.40     76.71 o 
 -19   3   7     3622.19     3566.99     73.51 o 
 -17   3   7      179.92      139.36     12.09 o 
 -15   3   7      242.61      248.84     12.84 o 
 -13   3   7      165.58      173.86     10.50 o 
 -11   3   7      738.55      947.98     13.00 o 
  -9   3   7     8855.81     9278.65     68.93 o 
  -7   3   7     4444.32     4468.02     37.07 o 
  -5   3   7     9505.96     8531.72     63.92 o 
  -3   3   7       37.33       45.15      5.00 o 
  -1   3   7      450.50      487.63     15.11 o 
   1   3   7     3154.85     3053.68     38.29 o 
   3   3   7      932.24     1240.79     30.03 o 
   5   3   7       23.32       49.91     14.25 o 
   7   3   7        6.99       26.00     11.98 o 
   9   3   7     1650.41     1833.73     35.14 o 
  11   3   7    12631.32    12160.16    121.30 o 
  13   3   7     5632.92     5529.06     93.71 o 
  15   3   7      783.73      780.44     84.23 o 
  17   3   7      516.45      537.62     39.34 o 
  19   3   7       52.64       65.90     18.16 o 
  21   3   7        3.93        6.94     14.10 o 
 -28   4   7       10.66        4.79     24.71 o 
 -26   4   7      129.13      101.23     19.62 o 
 -24   4   7      316.68      458.67     31.02 o 
 -22   4   7      526.33      587.69     48.80 o 
 -20   4   7       53.11       64.15     17.34 o 
 -18   4   7      156.94      126.23     17.98 o 
 -16   4   7      518.74      505.97     26.29 o 
 -14   4   7      385.23      411.37     25.43 o 
 -12   4   7      352.42      347.62     16.49 o 
 -10   4   7     6037.51     6239.39     54.96 o 
  -8   4   7     4625.84     4402.06     40.28 o 
  -6   4   7     5964.57     6657.62     47.36 o 
  -4   4   7     3844.62     4028.81     34.34 o 
  -2   4   7       18.05       16.24      4.27 o 
   0   4   7       17.35       56.78      6.12 o 
   2   4   7     8749.16     9208.78    126.69 o 
   4   4   7       19.13       11.29      7.94 o 
   6   4   7      156.26      164.29     14.53 o 
   8   4   7      475.32      434.18     22.14 o 
  10   4   7       12.18       26.44     10.87 o 
  12   4   7     1341.43     1315.80     33.24 o 
  14   4   7       20.67        0.00     11.41 o 
  16   4   7        4.30        0.00     10.73 o 
  18   4   7       19.93       11.03     14.07 o 
  20   4   7      275.30      205.95     25.45 o 
 -27   5   7        1.19       19.50     15.75 o 
 -25   5   7      183.63      153.91     21.87 o 
 -23   5   7      210.49      161.18     21.47 o 
 -21   5   7       61.45       32.32     14.12 o 
 -19   5   7      827.84      816.27     37.22 o 
 -17   5   7      352.05      331.54     18.82 o 
 -15   5   7       90.59      101.16     10.47 o 
 -13   5   7       54.56       46.08      8.26 o 
 -11   5   7        0.70        4.31      5.47 o 
  -9   5   7     2039.72     1901.73     26.40 o 
  -7   5   7       65.40      242.14      7.82 o 
  -5   5   7     2986.29     3413.16     29.16 o 
  -3   5   7      105.47      151.70      8.38 o 
  -1   5   7     1470.30     1507.93     21.18 o 
   1   5   7       28.66       48.34      6.22 o 
   3   5   7        9.01       16.06      8.04 o 
   5   5   7        2.12        3.46      6.44 o 
   7   5   7      719.38      789.97     50.69 o 
   9   5   7      336.57      360.93     37.07 o 
  11   5   7        5.79       19.04     12.03 o 
  13   5   7     2099.02     1988.16    117.26 o 
  15   5   7       73.21       72.93     20.17 o 
  17   5   7        0.34        6.13     13.60 o 
  19   5   7        4.98       11.28     17.40 o 
  21   5   7       37.15       75.99     20.98 o 
 -28   6   7       72.20       48.42     30.01 o 
 -26   6   7       19.57       57.23     18.49 o 
 -24   6   7       10.94       24.68     15.63 o 
 -22   6   7       80.20       50.57     16.94 o 
 -20   6   7      608.59      656.62     34.81 o 
 -18   6   7     1112.13     1123.15     33.17 o 
 -16   6   7      174.01      173.69     15.01 o 
 -14   6   7       67.83       77.68      9.81 o 
 -12   6   7       19.10        4.58      6.18 o 
 -10   6   7     1029.69     1097.51     24.84 o 
  -8   6   7      360.90      302.13     10.53 o 
  -6   6   7       91.46      188.89      8.00 o 
  -4   6   7       81.70       49.19      4.82 o 
  -2   6   7     2778.43     2548.95     27.14 o 
   0   6   7       49.82       42.73      5.27 o 
   2   6   7      364.11      398.32     14.10 o 
   4   6   7      525.15      505.75     16.92 o 
   6   6   7      538.99      526.88     46.28 o 
   8   6   7     1123.61     1167.43     37.94 o 
  10   6   7      734.21      713.15     34.30 o 
  12   6   7      152.47      135.37     18.56 o 
  14   6   7       71.34       59.55     15.06 o 
  16   6   7       72.23      104.55     18.56 o 
  18   6   7       92.43       53.04     21.81 o 
  20   6   7       13.17       16.10     14.93 o 
 -27   7   7       49.46       40.85     27.49 o 
 -25   7   7       70.14      100.72     22.44 o 
 -23   7   7       40.04       26.76     25.09 o 
 -21   7   7       19.07        4.51     13.13 o 
 -19   7   7      227.42      241.95     19.17 o 
 -17   7   7        9.93       23.84     11.10 o 
 -15   7   7      212.17      209.20     14.41 o 
 -13   7   7      379.16      338.49     16.35 o 
 -11   7   7        0.01        9.16      6.52 o 
  -9   7   7     1238.67     1153.88     21.43 o 
  -7   7   7      322.71      375.86     12.82 o 
  -5   7   7       15.13       13.91      4.54 o 
  -3   7   7     1536.95     1679.21     22.41 o 
  -1   7   7      386.39      393.79     12.35 o 
   1   7   7      157.45      158.00     11.90 o 
   3   7   7      189.09      216.25     11.81 o 
   5   7   7       10.79        9.92     11.87 o 
   7   7   7       15.67        3.58      9.07 o 
   9   7   7        4.50       20.41     20.05 o 
  11   7   7        5.30        0.00     10.09 o 
  13   7   7        0.17        4.39     12.03 o 
  15   7   7       78.39       45.75     24.97 o 
  17   7   7       12.04        0.00     12.12 o 
  19   7   7       21.74       22.01     15.77 o 
 -26   8   7        1.47        0.00     23.70 o 
 -24   8   7       25.66        4.68     24.59 o 
 -22   8   7      698.82      721.86     38.91 o 
 -20   8   7      421.27      454.46     25.97 o 
 -18   8   7      392.26      446.37     41.97 o 
 -16   8   7        6.50       12.54     10.19 o 
 -14   8   7      296.69      307.79     16.92 o 
 -12   8   7      554.97      536.87     19.78 o 
 -10   8   7      499.41      448.67     14.88 o 
  -8   8   7      352.39      417.64     14.29 o 
  -6   8   7      455.35      427.13     14.36 o 
  -4   8   7      871.13      798.60     18.62 o 
  -2   8   7      225.66      226.65     12.36 o 
   0   8   7      278.43      327.32     29.48 o 
   2   8   7      861.23      903.00     48.52 o 
   4   8   7       21.33        9.67      7.22 o 
   6   8   7      183.93      165.77     18.25 o 
   8   8   7      366.93      376.90     25.76 o 
  10   8   7       59.95       72.40     16.10 o 
  12   8   7      475.10      604.49     32.64 o 
  14   8   7       50.83       45.56     15.33 o 
  16   8   7        2.65        0.00     12.24 o 
  18   8   7      215.46      242.74     26.71 o 
 -25   9   7       47.56       78.18     32.53 o 
 -23   9   7       10.63       12.86     25.47 o 
 -21   9   7       55.41       57.86     15.09 o 
 -19   9   7      482.99      465.86     35.39 o 
 -17   9   7      154.57      182.45     17.90 o 
 -15   9   7       13.17        6.85      8.65 o 
 -13   9   7       25.43       39.97      9.87 o 
 -11   9   7      377.06      381.90     17.74 o 
  -9   9   7      227.71      245.98     12.47 o 
  -7   9   7        1.83        4.86      5.87 o 
  -5   9   7       54.35       57.49      7.79 o 
  -3   9   7      287.96      234.73     13.98 o 
  -1   9   7       92.52       73.82     10.99 o 
   1   9   7     1145.58     1153.63     32.64 o 
   3   9   7       84.16       80.58     11.04 o 
   5   9   7      398.96      405.29     22.18 o 
   7   9   7      203.33      185.47     21.04 o 
   9   9   7      273.09      315.61     25.41 o 
  11   9   7      291.97      323.16     26.83 o 
  13   9   7      527.35      493.98     32.32 o 
  15   9   7       14.72        9.57     14.07 o 
  17   9   7       26.06       53.97     27.24 o 
  19   9   7       26.52       51.12     17.41 o 
 -24  10   7        3.48       21.69     27.49 o 
 -22  10   7      101.14      124.08     22.73 o 
 -20  10   7       96.72       78.89     16.30 o 
 -18  10   7      831.12      736.49     52.10 o 
 -16  10   7       70.79       74.91     14.19 o 
 -14  10   7      878.31      898.09     39.64 o 
 -12  10   7      152.97      170.41     14.42 o 
 -10  10   7      253.34      238.12     13.09 o 
  -8  10   7      127.88      117.65     10.61 o 
  -6  10   7       22.84       21.94      7.20 o 
  -4  10   7        2.00        0.00      5.73 o 
  -2  10   7      762.88      795.30     20.24 o 
   0  10   7        0.56        0.00     11.30 o 
   2  10   7      842.82      769.48     28.45 o 
   4  10   7       26.32       11.47      9.55 o 
   6  10   7      120.69      117.13     16.73 o 
   8  10   7       36.67       22.48     11.65 o 
  10  10   7      417.36      440.14     30.93 o 
  12  10   7       35.63       44.13     17.07 o 
  14  10   7       36.66       18.93     18.54 o 
  16  10   7        0.12        0.00     14.41 o 
  18  10   7        1.72        0.00     17.40 o 
 -25  11   7       79.45      123.57     39.34 o 
 -23  11   7       33.52       21.44     28.24 o 
 -21  11   7       15.81        0.00     13.51 o 
 -19  11   7       19.89       20.77     23.93 o 
 -17  11   7       26.17       15.88     12.11 o 
 -15  11   7      183.02      153.42     17.46 o 
 -13  11   7       32.24       42.30     10.78 o 
 -11  11   7      379.85      316.87     15.28 o 
  -9  11   7      717.34      746.17     21.14 o 
  -7  11   7      459.45      367.74     16.13 o 
  -5  11   7      925.93      871.61     22.49 o 
  -3  11   7      242.45      243.54     13.66 o 
  -1  11   7      845.59      883.49     26.49 o 
   1  11   7     1171.06     1167.17     35.43 o 
   3  11   7      129.51      138.35     16.06 o 
   5  11   7      171.30      208.86     25.57 o 
   7  11   7      179.14      153.22     30.23 o 
   9  11   7       10.60        9.81     11.33 o 
  11  11   7        6.04       12.54     19.42 o 
  13  11   7      113.18       82.17     19.85 o 
  15  11   7        7.11        2.07     14.98 o 
  17  11   7        0.69        8.55     16.83 o 
 -24  12   7        0.77        0.00     30.77 o 
 -22  12   7       83.91       90.79     34.55 o 
 -20  12   7       69.32       52.18     19.25 o 
 -18  12   7        0.68        0.00     11.12 o 
 -16  12   7        7.20       30.17     13.89 o 
 -14  12   7      427.25      378.26     20.97 o 
 -12  12   7      394.35      394.09     23.95 o 
 -10  12   7      258.92      269.31     15.04 o 
  -8  12   7     1348.47     1321.37     28.39 o 
  -6  12   7       58.27       48.46      9.85 o 
  -4  12   7     2520.02     2615.60     39.95 o 
  -2  12   7     1641.88     1706.67     47.62 o 
   0  12   7       31.01       36.29     12.02 o 
   2  12   7     1391.29     1346.38     40.02 o 
   4  12   7      138.85      165.88     18.32 o 
   6  12   7        2.57        3.50     10.58 o 
   8  12   7       37.19       42.42     13.85 o 
  10  12   7       95.72       92.58     17.65 o 
  12  12   7        5.68       12.89     15.23 o 
  14  12   7       11.39       12.03     16.29 o 
  16  12   7       15.30       28.17     16.33 o 
 -21  13   7        1.19        7.75     20.55 o 
 -19  13   7        6.35        0.00     12.44 o 
 -17  13   7       70.69      103.46     17.20 o 
 -15  13   7       23.49       20.43     12.76 o 
 -13  13   7      126.56      154.93     15.44 o 
 -11  13   7      315.72      274.74     18.33 o 
  -9  13   7       46.34       47.99     10.21 o 
  -7  13   7     1297.21     1391.43     30.28 o 
  -5  13   7      189.12      247.62     15.45 o 
  -3  13   7      256.14      244.36     18.34 o 
  -1  13   7      149.37      160.42     19.33 o 
   1  13   7       93.40      112.12     16.81 o 
   3  13   7      196.88      179.72     19.39 o 
   5  13   7       28.82       24.77     13.48 o 
   7  13   7        0.39       14.65     12.78 o 
   9  13   7      237.11      290.70     48.80 o 
  11  13   7       18.80       25.90     16.30 o 
  13  13   7       72.74       67.05     21.32 o 
  15  13   7        0.48        0.00     18.54 o 
 -20  14   7        1.72        0.00     30.51 o 
 -18  14   7        9.28       26.18     15.19 o 
 -16  14   7      158.81      157.46     22.19 o 
 -14  14   7       38.11       31.15     13.35 o 
 -12  14   7        2.66        0.00      9.11 o 
 -10  14   7       21.91       10.02      9.11 o 
  -8  14   7      480.93      434.39     19.41 o 
  -6  14   7      587.73      619.58     25.74 o 
  -4  14   7     6306.52     6563.65     83.37 o 
  -2  14   7     7156.93     7760.58     92.90 o 
   0  14   7      138.19      150.52     18.80 o 
   2  14   7        3.75        1.95     14.48 o 
   4  14   7      229.55      248.12     28.62 o 
   6  14   7       90.41      109.21     22.91 o 
   8  14   7       88.89       62.92     19.62 o 
  10  14   7       17.57       21.87     16.34 o 
  12  14   7       99.67       89.94     22.51 o 
 -19  15   7       32.10       25.03     26.61 o 
 -17  15   7      161.81      125.03     19.83 o 
 -15  15   7       17.29       18.25     13.84 o 
 -13  15   7        9.76        0.00     12.24 o 
 -11  15   7       95.81      107.40     14.99 o 
  -9  15   7       81.24       76.72     11.77 o 
  -7  15   7        2.45        0.00      9.46 o 
  -5  15   7        0.97       10.49     13.12 o 
  -3  15   7       30.18       38.22     15.56 o 
  -1  15   7      137.90      141.18     19.53 o 
   1  15   7      146.69      173.95     24.78 o 
   3  15   7        9.99        0.00     13.96 o 
   5  15   7        5.41       21.52     17.33 o 
   7  15   7       24.96       12.38     18.91 o 
   9  15   7        0.01        0.00     29.63 o 
  11  15   7       41.86        0.00     19.67 o 
 -16  16   7       79.79       50.75     17.24 o 
 -14  16   7      128.84      131.41     19.59 o 
 -12  16   7       39.22       58.25     16.12 o 
 -10  16   7        6.39       17.18     13.36 o 
  -8  16   7       87.30       74.62     13.73 o 
  -6  16   7       43.63        5.98     13.51 o 
  -4  16   7      435.82      436.70     28.76 o 
  -2  16   7       27.00       27.13     14.15 o 
   0  16   7        9.09        2.93     14.67 o 
   2  16   7        7.30       15.77     15.80 o 
   4  16   7      240.10      302.25     36.06 o 
   6  16   7       17.97       29.26     22.19 o 
   8  16   7       96.97      135.20     26.54 o 
  10  16   7       21.84       31.12     19.71 o 
 -15  17   7        0.10        5.49     15.03 o 
 -13  17   7      236.58      180.98     22.44 o 
 -11  17   7        2.64        7.76     14.31 o 
  -9  17   7      100.98      113.13     19.25 o 
  -7  17   7      183.40      158.64     22.57 o 
  -5  17   7     1158.59     1190.01     51.40 o 
  -3  17   7       91.27       84.75     17.57 o 
  -1  17   7        0.17        3.48     14.46 o 
   1  17   7        5.30       19.82     17.33 o 
   3  17   7       93.01      111.87     24.45 o 
   5  17   7       33.14       11.18     23.20 o 
   7  17   7       78.86       81.77     24.27 o 
 -10  18   7       46.43       42.96     16.74 o 
  -8  18   7      125.03      169.56     29.01 o 
  -6  18   7      191.48      183.05     22.68 o 
  -4  18   7      234.04      239.58     25.63 o 
  -2  18   7       23.70       20.08     16.27 o 
   0  18   7      102.31      132.08     25.73 o 
   2  18   7      195.67      207.38     29.85 o 
   4  18   7       81.39       79.02     52.96 o 
 -28   0   8        6.38       35.05     21.94 o 
 -26   0   8      169.48      116.76     28.24 o 
 -24   0   8        4.61       12.61     19.17 o 
 -22   0   8      898.01      764.86     52.96 o 
 -20   0   8     1828.74     1783.17     74.65 o 
 -18   0   8      537.31      622.38     43.38 o 
 -16   0   8     2732.81     2461.37     50.14 o 
 -14   0   8     1029.05     1152.87     27.37 o 
 -12   0   8     2376.22     2518.14     73.64 o 
 -10   0   8    25511.77    26595.58    274.40 o 
  -8   0   8     1942.55     1646.31     55.73 o 
  -6   0   8     8039.83     9211.90    116.03 o 
  -4   0   8     1136.77      875.82     17.72 o 
  -2   0   8      118.51      147.98     13.33 o 
   0   0   8    17182.09    18446.78    190.90 o 
   2   0   8     5792.82     5929.75     81.45 o 
   4   0   8       54.46       36.36      7.93 o 
   6   0   8     1448.23     1307.81     31.24 o 
   8   0   8      444.49      396.43     30.01 o 
  10   0   8     8103.08     7432.27    151.56 o 
  12   0   8     1336.53     1263.42     61.03 o 
  14   0   8     1035.45      957.03     55.73 o 
  16   0   8        0.01       24.97     19.42 o 
  18   0   8        0.00        0.00     18.66 o 
  20   0   8      107.47      114.74     31.77 o 
 -29   1   8        5.53        0.00     11.70 o 
 -27   1   8        0.00       23.18     13.54 o 
 -25   1   8       37.65       73.39     17.02 o 
 -23   1   8      739.69      949.36     40.44 o 
 -21   1   8     1883.89     1831.27     54.47 o 
 -19   1   8       32.92       30.91     16.14 o 
 -17   1   8      105.52      130.53     12.54 o 
 -15   1   8     1161.18      891.28     19.08 o 
 -13   1   8     1294.98     1498.04     24.80 o 
 -11   1   8     4591.97     5063.84     56.61 o 
  -9   1   8      400.37      312.49     18.88 o 
  -7   1   8      780.60      972.90     21.14 o 
  -5   1   8     3612.06     4057.19     57.44 o 
  -3   1   8       84.81       78.91      5.70 o 
  -1   1   8     5866.33     6401.61     53.90 o 
   1   1   8     5549.19     5877.61     53.16 o 
   3   1   8      670.71      862.66     17.65 o 
   5   1   8       11.39        2.69      5.73 o 
   7   1   8       19.62       13.86      5.85 o 
   9   1   8        7.79       11.28      8.90 o 
  11   1   8     6384.19     6143.64     97.09 o 
  13   1   8     4322.78     4467.73     83.52 o 
  15   1   8      199.05      275.95     24.34 o 
  17   1   8       10.25        7.11     13.19 o 
  19   1   8        7.92       10.84     14.25 o 
 -28   2   8        2.30       21.72     15.07 o 
 -26   2   8      238.08      269.29     26.20 o 
 -24   2   8      619.56      714.77     38.71 o 
 -22   2   8     9085.97     9193.10    141.60 o 
 -20   2   8     1249.66     1405.06     47.79 o 
 -18   2   8     2327.67     2207.41     48.37 o 
 -16   2   8      353.67      329.48     15.17 o 
 -14   2   8       34.05       29.61      6.43 o 
 -12   2   8       65.09       93.20      8.90 o 
 -10   2   8      326.31      446.18     10.91 o 
  -8   2   8       35.73       17.99      6.29 o 
  -6   2   8      866.26      772.48     19.02 o 
  -4   2   8     1414.11     1526.52     21.45 o 
  -2   2   8      348.09      332.78     10.41 o 
   0   2   8       43.97       68.52      6.81 o 
   2   2   8     2685.26     3125.43     40.59 o 
   4   2   8       18.71       43.42      8.91 o 
   6   2   8       54.51       57.81      8.02 o 
   8   2   8        0.34        0.35      7.29 o 
  10   2   8       40.57       44.82     24.34 o 
  12   2   8       32.47       27.52     20.80 o 
  14   2   8      425.58      414.95     27.60 o 
  16   2   8        6.49        0.00     12.06 o 
  18   2   8       36.13       46.15     15.84 o 
  20   2   8       97.11       80.77     20.65 o 
 -29   3   8        0.04        0.61     16.64 o 
 -27   3   8       46.24       57.54     16.54 o 
 -25   3   8      312.56      291.70     38.21 o 
 -23   3   8     1637.30     1732.12     55.09 o 
 -21   3   8      923.23      882.01     76.41 o 
 -19   3   8     2332.72     2124.65     56.57 o 
 -17   3   8        9.92       10.42      8.73 o 
 -15   3   8       90.73       91.83     16.64 o 
 -13   3   8       11.49       27.24      6.28 o 
 -11   3   8     2149.31     2024.24     24.78 o 
  -9   3   8     2781.16     2839.06     29.13 o 
  -7   3   8      540.78      798.86     19.47 o 
  -5   3   8     8966.12     9464.51     71.12 o 
  -3   3   8     1418.50     1260.30     19.63 o 
  -1   3   8      369.95      516.63     14.25 o 
   1   3   8     3207.80     3087.39     37.05 o 
   3   3   8     1580.09     1611.81     56.49 o 
   5   3   8      599.88      575.57     23.36 o 
   7   3   8     1073.19     1187.60     63.80 o 
   9   3   8        0.12        0.93      7.30 o 
  11   3   8     1173.90     1120.28     39.02 o 
  13   3   8      255.09      299.96     24.41 o 
  15   3   8        1.68       26.51     14.17 o 
  17   3   8        2.57        0.00     12.86 o 
  19   3   8      128.75       96.15     20.27 o 
 -28   4   8       58.27       95.90     20.50 o 
 -26   4   8       15.06       44.78     15.93 o 
 -24   4   8     1498.58     1595.52     59.77 o 
 -22   4   8      567.32      722.44     36.59 o 
 -20   4   8        0.40       11.21     13.75 o 
 -18   4   8      147.45      133.71     18.99 o 
 -16   4   8      186.66      198.55     16.33 o 
 -14   4   8     1029.30     1116.31     31.78 o 
 -12   4   8      877.92      851.02     19.21 o 
 -10   4   8      756.62      870.85     16.19 o 
  -8   4   8      252.98      209.50     12.67 o 
  -6   4   8      822.98      881.84     20.52 o 
  -4   4   8     3193.76     3365.99     37.95 o 
  -2   4   8     5047.71     5183.50     47.44 o 
   0   4   8      354.81      423.85     16.20 o 
   2   4   8       51.79       15.59      8.40 o 
   4   4   8      358.30      376.49     20.29 o 
   6   4   8       16.47        8.16      8.20 o 
   8   4   8       84.77       84.04     13.06 o 
  10   4   8      929.68      827.08     54.11 o 
  12   4   8     3946.19     4238.91     80.65 o 
  14   4   8      316.65      306.67     27.49 o 
  16   4   8      110.52      133.15     20.60 o 
  18   4   8        8.11        8.18     14.35 o 
  20   4   8       82.99       81.77     20.63 o 
 -27   5   8      133.36      184.96     24.46 o 
 -25   5   8       36.44       88.64     21.56 o 
 -23   5   8      367.27      341.94     30.01 o 
 -21   5   8        0.15        6.37     13.34 o 
 -19   5   8       22.36       28.26     14.30 o 
 -17   5   8       46.77       38.44     14.54 o 
 -15   5   8      417.81      404.84     21.21 o 
 -13   5   8       92.30      117.60     10.85 o 
 -11   5   8       75.81       49.38      6.77 o 
  -9   5   8       49.47       55.50      6.19 o 
  -7   5   8      672.53      492.68     11.17 o 
  -5   5   8      180.26      143.11     13.27 o 
  -3   5   8     2947.72     2950.47     29.94 o 
  -1   5   8     1818.75     1796.45     27.85 o 
   1   5   8     1027.65     1023.26     42.24 o 
   3   5   8      112.48       80.15     20.05 o 
   5   5   8      120.32      126.08     11.90 o 
   7   5   8      356.16      451.20     24.22 o 
   9   5   8     1895.73     1930.37     49.51 o 
  11   5   8       34.23        8.95     14.63 o 
  13   5   8     1056.51     1084.10     68.47 o 
  15   5   8      277.28      291.36     46.78 o 
  17   5   8       18.17        1.69     13.62 o 
  19   5   8      242.58      296.55     29.26 o 
 -28   6   8        2.74       16.90     25.47 o 
 -26   6   8      269.28      294.25     28.69 o 
 -24   6   8      450.74      552.37     46.02 o 
 -22   6   8       80.13       19.34     15.81 o 
 -20   6   8     1837.25     1864.47     56.65 o 
 -18   6   8       39.94       45.75     15.27 o 
 -16   6   8      509.98      530.49     25.35 o 
 -14   6   8      391.07      442.18     18.13 o 
 -12   6   8     1946.53     1944.85     34.72 o 
 -10   6   8     1369.27     1497.16     31.03 o 
  -8   6   8     1526.33     1926.56     23.85 o 
  -6   6   8      336.75      251.92     12.18 o 
  -4   6   8      694.95      639.97     13.75 o 
  -2   6   8      221.29      208.13      8.67 o 
   0   6   8      561.41      583.20     17.10 o 
   2   6   8      685.38      581.33     17.41 o 
   4   6   8        0.35        8.56      8.47 o 
   6   6   8        2.98       10.74      9.80 o 
   8   6   8        8.81        3.68      9.91 o 
  10   6   8       13.40       28.30     22.57 o 
  12   6   8      446.72      517.69     30.20 o 
  14   6   8        0.70        9.36     12.18 o 
  16   6   8      165.88      148.71     21.69 o 
  18   6   8       11.66        0.00     14.25 o 
 -27   7   8        2.89       18.41     26.98 o 
 -25   7   8       42.80       52.86     20.05 o 
 -23   7   8      374.31      351.43     30.05 o 
 -21   7   8      173.88      139.72     21.45 o 
 -19   7   8      106.95       77.17     19.54 o 
 -17   7   8        0.01        0.00     10.92 o 
 -15   7   8      703.86      665.70     22.75 o 
 -13   7   8       77.88       91.32     14.82 o 
 -11   7   8       25.07       36.10      8.82 o 
  -9   7   8       69.97       87.08      8.11 o 
  -7   7   8     1001.78     1212.20     25.77 o 
  -5   7   8      405.17      365.04     11.36 o 
  -3   7   8       73.47       78.22      7.15 o 
  -1   7   8     1173.72     1334.87     26.55 o 
   1   7   8       81.44       74.05      8.68 o 
   3   7   8      377.57      346.88     14.79 o 
   5   7   8        0.18        0.00      5.53 o 
   7   7   8       15.28        5.32      9.42 o 
   9   7   8      907.81      927.76     88.64 o 
  11   7   8      683.58      772.97     35.81 o 
  13   7   8      124.24      121.48     19.46 o 
  15   7   8       22.02        5.04     18.91 o 
  17   7   8      163.16      173.70     27.11 o 
  19   7   8       14.78       30.34     16.91 o 
 -26   8   8       95.57      121.73     23.91 o 
 -24   8   8      289.68      360.51     31.59 o 
 -22   8   8       21.69       25.74     15.92 o 
 -20   8   8        1.23        1.86     14.17 o 
 -18   8   8       98.14       86.26     18.95 o 
 -16   8   8      471.24      478.66     21.28 o 
 -14   8   8      247.64      233.80     17.12 o 
 -12   8   8        9.86       20.12      8.56 o 
 -10   8   8        8.41        7.88      7.84 o 
  -8   8   8      521.35      555.88     16.47 o 
  -6   8   8      540.54      487.16     15.57 o 
  -4   8   8      320.22      312.75     13.01 o 
  -2   8   8      538.59      581.98     28.28 o 
   0   8   8     1623.78     1491.25     36.68 o 
   2   8   8        9.01        2.38      5.83 o 
   4   8   8       47.05       58.44      7.89 o 
   6   8   8      399.89      432.33     27.53 o 
   8   8   8      285.55      292.60     23.89 o 
  10   8   8      867.39      867.32     37.72 o 
  12   8   8       34.50       34.93     34.04 o 
  14   8   8        8.65        6.55     12.67 o 
  16   8   8        2.64        3.78     20.43 o 
  18   8   8       80.52      111.07     22.36 o 
 -25   9   8      237.52      264.40     48.17 o 
 -23   9   8      123.92      181.24     26.02 o 
 -21   9   8       62.35       97.85     21.63 o 
 -19   9   8        3.34        3.04     14.76 o 
 -17   9   8       57.73       63.61     14.26 o 
 -15   9   8        5.58        1.87      8.49 o 
 -13   9   8       31.98       18.03      8.86 o 
 -11   9   8       70.92       67.30     10.58 o 
  -9   9   8      145.45      139.11     10.88 o 
  -7   9   8      121.45       75.58      8.71 o 
  -5   9   8     1434.44     1419.70     35.37 o 
  -3   9   8        3.77        0.75      8.19 o 
  -1   9   8      279.11      298.10     20.63 o 
   1   9   8      100.19       91.79     13.24 o 
   3   9   8       74.41       96.22     13.62 o 
   5   9   8      453.03      397.61     22.94 o 
   7   9   8        0.35        3.99     10.02 o 
   9   9   8      436.41      469.41     30.49 o 
  11   9   8       71.51       46.38     16.08 o 
  13   9   8       65.89       79.09     29.25 o 
  15   9   8       68.37       65.23     19.53 o 
  17   9   8       36.86       59.77     27.99 o 
 -24  10   8       97.41      170.54     25.73 o 
 -22  10   8       27.89       26.51     25.47 o 
 -20  10   8      103.64      124.43     23.11 o 
 -18  10   8       23.09       15.32     26.23 o 
 -16  10   8        9.52        9.89     14.71 o 
 -14  10   8        9.54       22.35     12.02 o 
 -12  10   8      298.84      319.52     18.08 o 
 -10  10   8       74.25       57.11     10.65 o 
  -8  10   8        8.34        0.00      6.84 o 
  -6  10   8      459.38      499.70     17.54 o 
  -4  10   8     2429.13     2364.78     38.15 o 
  -2  10   8       22.97       22.48     10.09 o 
   0  10   8      985.00     1061.04     33.54 o 
   2  10   8      108.64      136.20     15.70 o 
   4  10   8       60.65       36.18     11.88 o 
   6  10   8       42.67       41.87     12.68 o 
   8  10   8      272.72      267.21     24.69 o 
  10  10   8       18.98       23.79     32.28 o 
  12  10   8      110.59      103.10     20.22 o 
  14  10   8       86.01      120.54     35.68 o 
  16  10   8       22.95       15.38     23.45 o 
 -23  11   8       49.06       43.80     21.47 o 
 -21  11   8        4.74        0.00     26.98 o 
 -19  11   8      179.85      193.43     24.97 o 
 -17  11   8      103.65       91.64     15.92 o 
 -15  11   8       66.28       48.22     17.09 o 
 -13  11   8        2.73       19.03     10.11 o 
 -11  11   8       51.62       45.97     11.94 o 
  -9  11   8       74.33       74.87     11.91 o 
  -7  11   8      149.16      131.19     13.47 o 
  -5  11   8        7.93       12.22      7.84 o 
  -3  11   8      114.73      110.13     13.27 o 
  -1  11   8     1039.48      927.67     32.53 o 
   1  11   8      348.85      342.13     22.64 o 
   3  11   8       18.88       25.03     12.22 o 
   5  11   8      246.46      225.55     25.41 o 
   7  11   8       20.52       27.99     12.67 o 
   9  11   8      267.91      309.11     28.22 o 
  11  11   8       80.82      103.44     21.22 o 
  13  11   8       70.45       85.05     20.59 o 
  15  11   8       37.11       57.02     20.43 o 
 -22  12   8       37.48       22.57     20.41 o 
 -20  12   8       43.08        4.54     17.77 o 
 -18  12   8        4.13       13.76     13.50 o 
 -16  12   8      243.88      226.71     20.62 o 
 -14  12   8        2.44        0.00      9.83 o 
 -12  12   8      120.53       83.12     15.91 o 
 -10  12   8      705.79      685.43     24.95 o 
  -8  12   8      240.00      256.52     17.40 o 
  -6  12   8      170.87      196.57     17.56 o 
  -4  12   8      209.09      193.11     16.61 o 
  -2  12   8      912.66      988.01     66.40 o 
   0  12   8      234.43      195.59     19.50 o 
   2  12   8      599.97      642.41     30.02 o 
   4  12   8       97.94      108.97     16.77 o 
   6  12   8       44.69       36.67     13.35 o 
   8  12   8       79.77       82.55     23.62 o 
  10  12   8        1.78        0.00     11.96 o 
  12  12   8       26.31       10.91     13.14 o 
  14  12   8        1.49        7.90     18.91 o 
 -21  13   8       31.55       12.23     19.84 o 
 -19  13   8      126.48      155.01     21.29 o 
 -17  13   8       46.28       43.84     14.58 o 
 -15  13   8      740.85      727.62     28.33 o 
 -13  13   8      229.29      261.01     19.15 o 
 -11  13   8        7.72       10.59      9.77 o 
  -9  13   8       54.31       64.63     12.78 o 
  -7  13   8     1195.21     1207.50     28.79 o 
  -5  13   8     2009.53     2211.99     45.02 o 
  -3  13   8      320.24      406.95     22.42 o 
  -1  13   8      407.52      412.80     25.71 o 
   1  13   8       48.25       50.55     15.11 o 
   3  13   8      433.63      471.90     27.94 o 
   5  13   8      433.01      398.43     35.85 o 
   7  13   8      532.89      668.65     38.96 o 
   9  13   8       19.06       18.44     14.02 o 
  11  13   8      141.68      174.30     42.62 o 
  13  13   8        0.07       10.61     17.74 o 
 -20  14   8        7.16       19.17     20.43 o 
 -18  14   8       41.42        0.00     18.96 o 
 -16  14   8        9.96       12.63     13.45 o 
 -14  14   8       74.62       43.67     12.44 o 
 -12  14   8       40.52       39.81     12.34 o 
 -10  14   8       10.27       20.44     11.01 o 
  -8  14   8       16.16        0.00     10.09 o 
  -6  14   8        6.09        1.00     15.21 o 
  -4  14   8        0.31        0.00     11.70 o 
  -2  14   8     2028.01     2372.03     64.18 o 
   0  14   8      443.07      549.42     26.07 o 
   2  14   8        6.60        0.00     12.64 o 
   4  14   8       12.94       47.04     18.44 o 
   6  14   8        3.08       10.99     16.40 o 
   8  14   8       85.89       90.31     23.18 o 
  10  14   8      187.20      269.46     31.05 o 
  12  14   8       25.14        4.06     24.97 o 
 -19  15   8       18.79        0.00     14.79 o 
 -17  15   8       19.17       17.40     14.39 o 
 -15  15   8      170.06      179.11     42.07 o 
 -13  15   8        2.31       15.19     11.48 o 
 -11  15   8        0.07        9.38     11.51 o 
  -9  15   8      196.62      159.32     16.71 o 
  -7  15   8      885.09      920.54     37.17 o 
  -5  15   8      293.79      296.73     21.30 o 
  -3  15   8      888.18      951.16     32.50 o 
  -1  15   8      472.24      484.79     29.97 o 
   1  15   8       28.20       39.15     18.34 o 
   3  15   8        1.31       26.14     17.14 o 
   5  15   8      148.06      137.86     26.03 o 
   7  15   8      149.98      146.39     25.96 o 
   9  15   8       99.50       75.45     35.68 o 
 -16  16   8       32.18       18.64     15.21 o 
 -14  16   8       94.07       87.88     18.09 o 
 -12  16   8      166.00      165.95     18.75 o 
 -10  16   8       76.98       73.10     16.54 o 
  -8  16   8       10.65       11.19     17.59 o 
  -6  16   8      337.25      361.41     33.97 o 
  -4  16   8      278.52      228.80     29.05 o 
  -2  16   8       64.16       42.56     15.43 o 
   0  16   8      278.80      203.09     32.15 o 
   2  16   8       54.31       24.76     19.61 o 
   4  16   8        3.66        0.00     15.18 o 
   6  16   8        0.28        0.00     16.30 o 
   8  16   8       18.73        8.96     18.81 o 
 -13  17   8        0.82        0.00     14.50 o 
 -11  17   8       28.72       22.54     15.60 o 
  -9  17   8      252.43      243.49     32.10 o 
  -7  17   8       17.69       42.09     21.81 o 
  -5  17   8       96.01       43.97     22.06 o 
  -3  17   8        0.00        0.00     14.02 o 
  -1  17   8       29.35       24.12     23.07 o 
   1  17   8      370.14      384.38     36.71 o 
   3  17   8       20.66       22.36     19.67 o 
   5  17   8        2.05        6.35     18.40 o 
  -8  18   8      125.82      159.30     29.48 o 
  -6  18   8      226.22      295.81     28.33 o 
  -4  18   8      409.93      394.86     37.66 o 
  -2  18   8       48.19       57.85     22.26 o 
   0  18   8      211.07      180.55     30.04 o 
 -29   1   9       27.54       42.18     17.19 o 
 -27   1   9       21.57       27.14     15.13 o 
 -25   1   9       38.50       43.52     33.41 o 
 -23   1   9      320.42      333.73     27.72 o 
 -21   1   9     4421.98     4546.38     89.60 o 
 -19   1   9     2362.80     2332.94     44.65 o 
 -17   1   9     1528.46     1369.30     25.27 o 
 -15   1   9      500.90      631.11     16.30 o 
 -13   1   9      151.07      207.91     11.10 o 
 -11   1   9      112.15       99.99     10.85 o 
  -9   1   9       63.57       84.63      9.10 o 
  -7   1   9      136.41      126.91     10.05 o 
  -5   1   9      129.55      199.50     14.00 o 
  -3   1   9      199.07      273.63      8.21 o 
  -1   1   9     1820.35     1752.20     21.79 o 
   1   1   9      664.06      655.58     15.42 o 
   3   1   9       51.00       17.65      5.73 o 
   5   1   9      185.44      244.44     15.17 o 
   7   1   9      261.26      233.46     22.32 o 
   9   1   9      109.17      111.52     17.65 o 
  11   1   9     1912.16     1797.01     49.82 o 
  13   1   9       10.14       22.68     13.46 o 
  15   1   9       37.64       17.34     13.75 o 
  17   1   9        4.05        0.00     13.11 o 
  19   1   9        2.83        5.36     14.86 o 
 -28   2   9       14.95       48.26     17.01 o 
 -26   2   9       40.37       57.24     16.28 o 
 -24   2   9      653.05      717.09     37.50 o 
 -22   2   9      964.78     1051.71     43.69 o 
 -20   2   9     2186.63     2161.14     43.60 o 
 -18   2   9      888.80      990.53     28.44 o 
 -16   2   9     1026.48      878.34     36.79 o 
 -14   2   9     2399.28     2579.96     35.09 o 
 -12   2   9      317.17      370.31     13.64 o 
 -10   2   9      176.69      166.58     11.53 o 
  -8   2   9     1196.36      776.72     20.21 o 
  -6   2   9      634.25      539.23     13.01 o 
  -4   2   9     2255.12     2156.05     31.01 o 
  -2   2   9       15.01       12.28      4.83 o 
   0   2   9     5134.32     5614.10     61.80 o 
   2   2   9     3147.48     3452.57     57.79 o 
   4   2   9        7.51       19.83      6.60 o 
   6   2   9       23.49       15.98      6.49 o 
   8   2   9       43.27       40.27     12.04 o 
  10   2   9      307.40      330.89     28.62 o 
  12   2   9      135.82      211.42     21.36 o 
  14   2   9       66.48       77.90     17.39 o 
  16   2   9       31.36       74.52     17.90 o 
  18   2   9       68.68       60.23     19.15 o 
 -29   3   9       53.79       62.87     18.80 o 
 -27   3   9       29.92       23.72     14.97 o 
 -25   3   9       93.37      131.81     20.90 o 
 -23   3   9       64.39       91.05     20.80 o 
 -21   3   9      183.01      180.09     22.77 o 
 -19   3   9        0.60        0.00      8.63 o 
 -17   3   9     1227.39     1280.56     35.45 o 
 -15   3   9     1673.38     1492.84     31.30 o 
 -13   3   9     1195.82     1341.38     24.80 o 
 -11   3   9     1062.26     1009.82     27.22 o 
  -9   3   9      386.28      255.23     12.63 o 
  -7   3   9        0.23        9.21      5.88 o 
  -5   3   9        3.61        0.00      3.79 o 
  -3   3   9      351.10      429.62     12.42 o 
  -1   3   9      130.63      166.32     11.76 o 
   1   3   9     1969.78     1997.19     37.37 o 
   3   3   9      104.37       75.23     17.78 o 
   5   3   9       40.72       47.82     10.97 o 
   7   3   9       38.14       26.13      7.86 o 
   9   3   9     1693.63     1707.73     46.24 o 
  11   3   9     2535.77     2889.32     65.01 o 
  13   3   9      159.03      134.96     23.33 o 
  15   3   9      164.28      169.72     22.29 o 
  17   3   9       89.96       69.21     46.78 o 
  19   3   9      256.57      285.67     61.03 o 
 -28   4   9        6.07        0.00     13.93 o 
 -26   4   9      112.40       90.75     20.03 o 
 -24   4   9     1137.59     1413.11     51.90 o 
 -22   4   9      611.12      553.85     34.02 o 
 -20   4   9      200.58      206.09     22.85 o 
 -18   4   9       57.62       51.27     15.38 o 
 -16   4   9        1.54        0.25      8.98 o 
 -14   4   9        0.41        2.52      7.10 o 
 -12   4   9     1308.24     1469.54     25.74 o 
 -10   4   9       19.56       36.17      6.46 o 
  -8   4   9       91.91      154.77     16.00 o 
  -6   4   9        8.95        2.63      4.37 o 
  -4   4   9       24.61        9.74      4.83 o 
  -2   4   9     1455.16     1503.91     28.27 o 
   0   4   9     1601.49     1831.42     36.65 o 
   2   4   9      894.10      873.21     30.87 o 
   4   4   9        6.81       13.91      8.90 o 
   6   4   9      591.99      563.81     25.97 o 
   8   4   9       45.35       49.38     12.73 o 
  10   4   9      166.57      132.06     17.97 o 
  12   4   9     1034.85     1015.27     39.69 o 
  14   4   9      211.60      264.50     24.86 o 
  16   4   9        7.05        1.01     12.75 o 
  18   4   9       19.69       39.68     18.12 o 
 -27   5   9       88.13      123.38     22.26 o 
 -25   5   9      252.44      222.58     26.45 o 
 -23   5   9        0.03        6.11     21.44 o 
 -21   5   9        4.06       23.38     14.16 o 
 -19   5   9        1.23        0.00     12.53 o 
 -17   5   9      114.66      123.62     15.50 o 
 -15   5   9      124.37      130.95     23.67 o 
 -13   5   9        0.84        0.00      6.58 o 
 -11   5   9      790.77      812.42     19.18 o 
  -9   5   9      911.99      703.46     15.31 o 
  -7   5   9      454.70      392.20     13.62 o 
  -5   5   9     1359.51     1326.44     19.88 o 
  -3   5   9     2245.09     2477.97     31.54 o 
  -1   5   9    14622.35    15980.85    151.56 o 
   1   5   9     3581.60     3579.26     55.85 o 
   3   5   9       42.85       29.62     10.43 o 
   5   5   9       20.47       31.55     10.97 o 
   7   5   9       67.21       42.24     15.00 o 
   9   5   9     2070.62     1878.80     50.27 o 
  11   5   9      678.59      722.97     33.49 o 
  13   5   9      273.18      273.41     24.38 o 
  15   5   9        5.97       10.34     18.54 o 
  17   5   9      305.77      261.67     51.82 o 
 -28   6   9       30.20       26.81     18.84 o 
 -26   6   9        2.65       13.43     33.29 o 
 -24   6   9      255.36      288.56     28.97 o 
 -22   6   9      504.37      608.86     36.91 o 
 -20   6   9       30.33       34.63     15.55 o 
 -18   6   9      138.15      125.73     16.34 o 
 -16   6   9        4.50       11.85     10.11 o 
 -14   6   9      236.30      257.41     18.83 o 
 -12   6   9      722.58      710.17     26.72 o 
 -10   6   9       46.64       55.15      7.74 o 
  -8   6   9      105.42      176.29      9.22 o 
  -6   6   9      991.49      913.99     18.27 o 
  -4   6   9     1289.48     1288.72     20.18 o 
  -2   6   9       84.42       66.83      8.85 o 
   0   6   9      138.85      137.98     19.56 o 
   2   6   9        1.71        5.91      8.12 o 
   4   6   9      337.76      346.26     19.64 o 
   6   6   9      197.55      214.28     22.82 o 
   8   6   9      489.72      432.98     25.91 o 
  10   6   9        0.12        0.00     12.30 o 
  12   6   9       32.38       57.24     22.19 o 
  14   6   9      318.81      353.43     28.32 o 
  16   6   9      227.32      199.70     28.12 o 
  18   6   9       56.55       64.17     19.19 o 
 -27   7   9       38.01       11.27     17.02 o 
 -25   7   9      190.99      185.87     26.12 o 
 -23   7   9        2.55        0.00     17.02 o 
 -21   7   9        3.31        0.00     24.46 o 
 -19   7   9     1191.26     1316.08     48.89 o 
 -17   7   9      419.10      365.14     23.59 o 
 -15   7   9      496.49      595.15     35.96 o 
 -13   7   9      362.25      377.56     22.14 o 
 -11   7   9      605.41      635.86     21.43 o 
  -9   7   9     1045.31     1115.51     26.51 o 
  -7   7   9        8.68        0.00      6.57 o 
  -5   7   9      193.74      198.36     10.59 o 
  -3   7   9      851.88      919.82     17.69 o 
  -1   7   9       34.42       21.82      7.16 o 
   1   7   9        0.07        8.33      8.59 o 
   3   7   9      386.78      378.26     16.14 o 
   5   7   9        2.85        7.79      6.75 o 
   7   7   9      742.56      711.60     32.35 o 
   9   7   9       14.96        9.76     13.46 o 
  11   7   9        8.99        0.00     12.63 o 
  13   7   9       36.22       23.20     20.43 o 
  15   7   9       58.67       70.96     18.78 o 
  17   7   9        0.57        1.90     15.13 o 
 -26   8   9      102.66      151.65     26.29 o 
 -24   8   9       38.65       45.26     19.22 o 
 -22   8   9       46.75       55.16     20.35 o 
 -20   8   9       21.64       41.65     18.53 o 
 -18   8   9       71.37       73.37     18.52 o 
 -16   8   9      419.06      436.46     25.12 o 
 -14   8   9      236.40      281.94     26.51 o 
 -12   8   9        2.12       13.74     10.05 o 
 -10   8   9     1310.60     1383.49     36.98 o 
  -8   8   9        3.58        3.42      7.35 o 
  -6   8   9      635.32      471.27     18.44 o 
  -4   8   9      842.40      946.91     32.24 o 
  -2   8   9        1.06        7.01      7.92 o 
   0   8   9       89.66      107.73     10.55 o 
   2   8   9      425.04      439.50     17.54 o 
   4   8   9        0.24        8.67      6.49 o 
   6   8   9      311.47      264.22     20.62 o 
   8   8   9      581.23      558.22     66.45 o 
  10   8   9      925.28     1068.01     42.95 o 
  12   8   9       55.21       35.82     23.07 o 
  14   8   9       26.48       13.62     19.67 o 
  16   8   9        1.29        0.72     33.04 o 
 -25   9   9      485.55      625.14     41.56 o 
 -23   9   9       19.33       56.19     37.95 o 
 -21   9   9        9.35       15.92     29.88 o 
 -19   9   9      107.65      116.12     21.83 o 
 -17   9   9      210.60      214.40     31.26 o 
 -15   9   9      405.03      398.41     24.67 o 
 -13   9   9       38.85       48.68     10.92 o 
 -11   9   9        2.93        0.00     12.51 o 
  -9   9   9        0.71        0.00      8.00 o 
  -7   9   9       38.68       36.48     13.55 o 
  -5   9   9      651.44      599.32     26.92 o 
  -3   9   9      369.73      431.30     24.62 o 
  -1   9   9      320.15      370.87     21.61 o 
   1   9   9      803.12      892.11     31.17 o 
   3   9   9       16.70        3.74      8.73 o 
   5   9   9      145.21      175.55     18.46 o 
   7   9   9      253.97      311.39     34.49 o 
   9   9   9      691.63      622.49     39.21 o 
  11   9   9       91.90       82.98     19.53 o 
  13   9   9       32.30       24.32     15.90 o 
  15   9   9        6.90        8.07     20.93 o 
 -24  10   9       57.37       83.76     23.36 o 
 -22  10   9       79.94       71.84     23.58 o 
 -20  10   9        4.02        0.00     15.69 o 
 -18  10   9        9.54       24.92     21.56 o 
 -16  10   9       11.09        0.00     12.11 o 
 -14  10   9        0.70        0.00      8.55 o 
 -12  10   9       40.86       26.78     10.30 o 
 -10  10   9       17.04        4.41      8.98 o 
  -8  10   9       22.69        9.55     13.69 o 
  -6  10   9      209.01      243.93     16.22 o 
  -4  10   9     8074.56     7874.30    100.99 o 
  -2  10   9     9928.40    10177.28    144.56 o 
   0  10   9       27.63       15.79     10.31 o 
   2  10   9      249.10      306.33     24.51 o 
   4  10   9      121.33      151.00     25.19 o 
   6  10   9        9.23       12.48     11.85 o 
   8  10   9      152.21      172.53     20.17 o 
  10  10   9      115.78      152.72     23.09 o 
  12  10   9        0.81        0.19     19.42 o 
  14  10   9      108.95      124.28     23.29 o 
 -23  11   9        7.07        0.00     22.57 o 
 -21  11   9      322.31      412.35     70.74 o 
 -19  11   9      132.27       90.64     50.81 o 
 -17  11   9      170.48      165.40     20.45 o 
 -15  11   9       26.08       11.47     12.87 o 
 -13  11   9      134.30      160.57     15.65 o 
 -11  11   9        3.53        3.40      9.26 o 
  -9  11   9       23.71        9.34      9.70 o 
  -7  11   9      305.19      301.92     18.28 o 
  -5  11   9     4389.60     4606.11     91.98 o 
  -3  11   9     3830.03     3976.09     69.40 o 
  -1  11   9     1381.01     1431.87     41.15 o 
   1  11   9      262.56      249.07     22.90 o 
   3  11   9        8.87        0.82     10.52 o 
   5  11   9      120.91      106.64     17.05 o 
   7  11   9      180.40      179.19     30.93 o 
   9  11   9      285.27      285.71     24.64 o 
  11  11   9       72.92       85.60     18.36 o 
  13  11   9       27.22       15.69     25.60 o 
 -22  12   9        6.12        0.00     25.72 o 
 -20  12   9        0.95        0.00     16.96 o 
 -18  12   9      136.39      121.16     43.88 o 
 -16  12   9      349.07      304.86     26.33 o 
 -14  12   9       58.56       51.34     12.73 o 
 -12  12   9      202.84      271.31     18.90 o 
 -10  12   9       97.13       99.89     23.59 o 
  -8  12   9      275.77      290.15     18.40 o 
  -6  12   9       32.65       70.45     14.87 o 
  -4  12   9        3.31        5.52     10.31 o 
  -2  12   9      143.95      133.30     17.67 o 
   0  12   9      522.26      508.96     27.78 o 
   2  12   9      340.10      361.72     21.66 o 
   4  12   9      165.41      197.52     21.29 o 
   6  12   9       70.51       66.18     16.20 o 
   8  12   9     1330.79     1491.67     47.32 o 
  10  12   9        0.04        0.00     13.25 o 
  12  12   9       80.49       92.82     18.38 o 
 -21  13   9       17.42       47.07     22.09 o 
 -19  13   9       25.73       45.26     19.87 o 
 -17  13   9       26.41        2.96     15.63 o 
 -15  13   9        0.15       17.26     11.86 o 
 -13  13   9      481.92      481.97     24.10 o 
 -11  13   9      281.05      281.37     19.58 o 
  -9  13   9      233.93      217.51     17.61 o 
  -7  13   9        1.56       13.73     12.72 o 
  -5  13   9      235.66      291.44     23.80 o 
  -3  13   9      377.49      427.06     27.20 o 
  -1  13   9      862.42      895.10     57.04 o 
   1  13   9      245.30      246.55     19.90 o 
   3  13   9       93.60       75.54     16.49 o 
   5  13   9       57.26       60.86     16.64 o 
   7  13   9      404.93      464.27     30.00 o 
   9  13   9        8.43        0.66     14.11 o 
  11  13   9       86.99      117.90     21.59 o 
 -20  14   9        4.08        0.00     26.61 o 
 -18  14   9       62.70       58.19     21.14 o 
 -16  14   9        0.05        5.24     17.04 o 
 -14  14   9      308.95      293.15     21.09 o 
 -12  14   9       48.51       25.52     12.52 o 
 -10  14   9        2.43        0.00     10.19 o 
  -8  14   9       28.38       32.96     14.59 o 
  -6  14   9      653.95      700.15     50.78 o 
  -4  14   9     1035.53     1105.17     40.38 o 
  -2  14   9      347.57      330.21     26.06 o 
   0  14   9      250.09      225.18     20.11 o 
   2  14   9      387.27      373.07     27.71 o 
   4  14   9       87.88       91.31     21.39 o 
   6  14   9      155.33      164.11     41.61 o 
   8  14   9       21.76        0.00     16.36 o 
  10  14   9       43.52       27.09     20.01 o 
 -17  15   9        5.15       21.86     32.91 o 
 -15  15   9        0.22        0.00     10.83 o 
 -13  15   9        3.22        0.00     10.95 o 
 -11  15   9       18.74        0.00     10.96 o 
  -9  15   9      205.87      140.51     29.08 o 
  -7  15   9      121.47       94.77     18.89 o 
  -5  15   9      116.24      130.09     22.42 o 
  -3  15   9      165.95      178.01     27.60 o 
  -1  15   9     1203.06     1348.73     45.51 o 
   1  15   9      372.94      455.06     52.71 o 
   3  15   9        1.39        0.00     16.26 o 
   5  15   9       16.24       30.97     18.88 o 
   7  15   9        4.62        4.95     19.67 o 
 -16  16   9       46.92       34.23     17.13 o 
 -14  16   9       14.02        5.03     13.03 o 
 -12  16   9        0.60        0.00     12.61 o 
 -10  16   9       15.56       26.05     16.00 o 
  -8  16   9      121.14      157.10     40.30 o 
  -6  16   9      208.56      202.31     44.51 o 
  -4  16   9      147.88      193.20     55.98 o 
  -2  16   9      102.45      115.42     25.65 o 
   0  16   9       79.37      123.57     23.87 o 
   2  16   9        2.58       14.59     19.03 o 
   4  16   9        1.68       11.10     18.60 o 
   6  16   9       41.51       24.39     20.41 o 
 -11  17   9       96.80      125.76     27.69 o 
  -9  17   9       58.46      103.13     30.77 o 
  -7  17   9      165.85      173.21     29.70 o 
  -5  17   9        2.00        0.00     26.10 o 
  -3  17   9       10.33        0.00     22.19 o 
  -1  17   9      166.08      106.17     35.81 o 
   1  17   9        7.24       24.16     20.93 o 
 -28   0  10      327.83      315.98     42.87 o 
 -26   0  10       76.24      129.87     30.26 o 
 -24   0  10       49.21       36.31     22.70 o 
 -22   0  10      242.85      267.82     36.31 o 
 -20   0  10      470.38      526.55     44.89 o 
 -18   0  10      207.09      159.68     17.95 o 
 -16   0  10       14.80       20.55      9.36 o 
 -14   0  10      420.22      521.15     28.25 o 
 -12   0  10      782.13      731.40     30.73 o 
 -10   0  10     4284.18     4214.69     75.39 o 
  -8   0  10       95.21       89.48     13.62 o 
  -6   0  10       48.20      107.62     15.13 o 
  -4   0  10      761.05      824.26     25.29 o 
  -2   0  10      295.48      270.45     13.16 o 
   0   0  10     5031.86     4800.59     61.18 o 
   2   0  10       78.68       73.48     10.40 o 
   4   0  10      339.16      348.51     26.23 o 
   6   0  10      311.98      350.78     29.00 o 
   8   0  10     1354.99     1280.57     56.99 o 
  10   0  10      805.45      963.08     52.45 o 
  12   0  10        0.07        0.00     16.39 o 
  14   0  10      225.68      156.10     31.02 o 
  16   0  10      106.79      146.01     31.27 o 
  18   0  10      292.20      341.96     42.62 o 
 -29   1  10       25.60       40.02     19.29 o 
 -27   1  10        0.45        0.00     12.42 o 
 -25   1  10       36.58       16.27     13.85 o 
 -23   1  10     1225.49     1350.32     49.93 o 
 -21   1  10      138.04      119.88     26.35 o 
 -19   1  10      110.72      111.45     13.70 o 
 -17   1  10      242.74      205.51     11.21 o 
 -15   1  10     1865.49     1975.24     31.97 o 
 -13   1  10       22.21        0.00      6.81 o 
 -11   1  10      102.94       98.32     10.58 o 
  -9   1  10      591.98      537.20     18.51 o 
  -7   1  10       41.98       23.79      6.89 o 
  -5   1  10       27.51       49.85     12.16 o 
  -3   1  10      165.20      175.48      8.22 o 
  -1   1  10     1564.41     1606.35     21.96 o 
   1   1  10      113.04      115.05      9.85 o 
   3   1  10      108.02      116.89      9.96 o 
   5   1  10       32.59       24.64      8.99 o 
   7   1  10      299.41      325.81     21.46 o 
   9   1  10      886.90      884.39     34.14 o 
  11   1  10       64.74       45.20     21.31 o 
  13   1  10        2.91       11.57     13.37 o 
  15   1  10       39.79       31.14     15.51 o 
  17   1  10       36.75       37.98     16.91 o 
 -28   2  10        1.04        0.00     13.68 o 
 -26   2  10       10.61       14.18     15.49 o 
 -24   2  10       20.59        9.93     18.28 o 
 -22   2  10      555.82      474.88     31.98 o 
 -20   2  10      940.08      917.26     29.53 o 
 -18   2  10      332.29      362.08     23.37 o 
 -16   2  10      461.21      447.60     16.79 o 
 -14   2  10        0.51        0.00      5.58 o 
 -12   2  10      966.83     1013.60     21.97 o 
 -10   2  10      198.65      203.83     13.09 o 
  -8   2  10        5.28        0.00      6.09 o 
  -6   2  10       27.82       18.83      6.44 o 
  -4   2  10      330.32      279.57     12.42 o 
  -2   2  10      827.72      898.27     18.40 o 
   0   2  10     2278.92     2426.58     34.75 o 
   2   2  10      470.14      463.32     16.71 o 
   4   2  10        1.04       14.11      7.78 o 
   6   2  10       58.97       76.00     12.12 o 
   8   2  10       28.13       16.65     11.14 o 
  10   2  10      357.20      307.90     23.18 o 
  12   2  10       24.05       34.53     14.37 o 
  14   2  10        0.00        0.00     11.49 o 
  16   2  10      122.84      144.60     25.97 o 
  18   2  10       57.18       19.32     36.19 o 
 -27   3  10       61.76       50.28     17.12 o 
 -25   3  10       76.85       69.94     20.68 o 
 -23   3  10        5.19       19.97     14.36 o 
 -21   3  10        3.74        0.00     12.82 o 
 -19   3  10       70.54       48.78     12.09 o 
 -17   3  10      432.13      444.47     23.19 o 
 -15   3  10      696.50      697.94     23.35 o 
 -13   3  10     1402.64     1375.72     37.71 o 
 -11   3  10     4005.62     3976.97     45.26 o 
  -9   3  10      615.90      755.13     24.74 o 
  -7   3  10     1953.89     1947.56     34.00 o 
  -5   3  10       24.11       14.26      6.20 o 
  -3   3  10       20.53       18.19      5.20 o 
  -1   3  10       18.06        0.00      5.23 o 
   1   3  10      282.82      298.89     25.21 o 
   3   3  10      248.57      286.18     34.55 o 
   5   3  10       98.17       88.32     10.33 o 
   7   3  10       19.87       21.61     10.97 o 
   9   3  10      110.35      155.18     20.55 o 
  11   3  10       40.20       42.21     14.44 o 
  13   3  10       21.53       27.97     13.98 o 
  15   3  10        6.67        4.68     15.64 o 
  17   3  10        4.44        4.64     14.48 o 
 -28   4  10       29.53       57.97     18.79 o 
 -26   4  10       11.55       15.16     14.09 o 
 -24   4  10      122.57      211.35     30.01 o 
 -22   4  10       51.86       50.13     40.73 o 
 -20   4  10      175.22      155.22     30.64 o 
 -18   4  10       36.24       34.96     12.02 o 
 -16   4  10        1.65       15.87     10.02 o 
 -14   4  10      973.52     1035.02     23.02 o 
 -12   4  10      634.34      648.05     18.64 o 
 -10   4  10      533.03      600.86     24.27 o 
  -8   4  10      347.64      406.50     14.46 o 
  -6   4  10      217.31      160.67     11.57 o 
  -4   4  10        8.24        0.00     13.54 o 
  -2   4  10      766.15      696.85     17.00 o 
   0   4  10     2188.45     2312.71     55.15 o 
   2   4  10      748.07      785.30     25.73 o 
   4   4  10        6.49       21.58     10.06 o 
   6   4  10       19.96       45.36     12.11 o 
   8   4  10     1563.24     1565.31     60.02 o 
  10   4  10     3355.22     3414.93     71.63 o 
  12   4  10      105.79       80.02     17.37 o 
  14   4  10       25.55       59.27     17.15 o 
  16   4  10       84.28       56.83     52.45 o 
 -27   5  10       30.08       74.93     20.43 o 
 -25   5  10        2.51       41.70     17.63 o 
 -23   5  10     1029.04      952.05     47.16 o 
 -21   5  10     1743.15     1859.96     59.28 o 
 -19   5  10      510.16      502.52     26.91 o 
 -17   5  10      539.19      500.91     55.08 o 
 -15   5  10      136.77      163.93     25.56 o 
 -13   5  10      437.86      361.34     17.10 o 
 -11   5  10      240.94      184.96     11.43 o 
  -9   5  10      357.28      319.21     13.46 o 
  -7   5  10      106.30       95.73      8.94 o 
  -5   5  10      192.09      157.70     10.08 o 
  -3   5  10      396.27      441.05     14.39 o 
  -1   5  10     2269.30     2239.96     37.89 o 
   1   5  10        0.76        9.65      8.38 o 
   3   5  10       23.12       17.76     12.39 o 
   5   5  10      193.67      241.78     19.93 o 
   7   5  10      452.56      385.34     33.79 o 
   9   5  10      326.51      317.24     35.31 o 
  11   5  10      690.33      708.51     34.28 o 
  13   5  10      132.27      156.30     24.84 o 
  15   5  10       89.74       59.21     18.12 o 
  17   5  10       88.80       92.84     21.39 o 
 -26   6  10      312.33      349.13     31.63 o 
 -24   6  10       21.66       33.16     16.56 o 
 -22   6  10     2572.71     2651.17    101.88 o 
 -20   6  10      543.26      599.91     35.97 o 
 -18   6  10       11.23       24.59     12.10 o 
 -16   6  10      185.86      137.51     16.32 o 
 -14   6  10      162.60      177.41     17.26 o 
 -12   6  10      252.15      180.12     16.79 o 
 -10   6  10      521.18      520.21     30.10 o 
  -8   6  10        5.49       11.67      6.12 o 
  -6   6  10     1836.60     1758.92     28.32 o 
  -4   6  10     7656.28     7641.99     67.47 o 
  -2   6  10     3032.43     3261.81     51.96 o 
   0   6  10        1.57       11.18      8.25 o 
   2   6  10     1311.11     1207.20     33.69 o 
   4   6  10      208.33      292.38     19.30 o 
   6   6  10        3.29        3.76     18.28 o 
   8   6  10      334.97      346.50     26.03 o 
  10   6  10       25.94        8.32     19.67 o 
  12   6  10       39.13       31.32     16.14 o 
  14   6  10       13.29        0.00     12.59 o 
  16   6  10        2.86        2.59     13.81 o 
 -27   7  10       43.39       79.42     21.38 o 
 -25   7  10      178.36      366.32     59.14 o 
 -23   7  10      124.58      211.51     26.83 o 
 -21   7  10      584.28      662.81     39.09 o 
 -19   7  10       31.57        0.00     14.55 o 
 -17   7  10       67.21      108.78     16.39 o 
 -15   7  10      100.26       81.45     15.01 o 
 -13   7  10       92.33       66.59     22.17 o 
 -11   7  10       57.93       56.72     16.58 o 
  -9   7  10      467.67      474.96     22.99 o 
  -7   7  10     1774.04     1695.30     32.50 o 
  -5   7  10     1900.71     1941.98     34.51 o 
  -3   7  10      146.32      148.40     15.36 o 
  -1   7  10      229.72      226.44     12.17 o 
   1   7  10      297.41      320.81     15.63 o 
   3   7  10       46.88       57.00      9.44 o 
   5   7  10     1277.90     1335.43     38.33 o 
   7   7  10     1362.27     1471.66     48.05 o 
   9   7  10     1557.21     1574.86     51.42 o 
  11   7  10      396.11      487.21     45.64 o 
  13   7  10       14.68       21.35     16.14 o 
  15   7  10       92.02       99.10     21.06 o 
 -26   8  10      311.97      383.68     69.85 o 
 -24   8  10      292.59      326.10     36.82 o 
 -22   8  10       12.06        0.00     19.42 o 
 -20   8  10       49.34       40.76     19.35 o 
 -18   8  10      230.32      163.84     23.16 o 
 -16   8  10      114.19      106.61     16.33 o 
 -14   8  10      749.99      747.44     47.44 o 
 -12   8  10      523.36      529.15     39.84 o 
 -10   8  10       34.84       23.74     10.39 o 
  -8   8  10       79.51       95.54     11.43 o 
  -6   8  10      404.82      397.43     21.37 o 
  -4   8  10      133.62      113.39     14.16 o 
  -2   8  10      266.43      265.25     20.70 o 
   0   8  10      186.05      158.48     23.33 o 
   2   8  10     1148.91     1267.41     29.31 o 
   4   8  10      296.09      298.87     14.86 o 
   6   8  10      612.76      499.69     26.82 o 
   8   8  10       55.42        2.25     14.62 o 
  10   8  10       26.91       19.94     15.06 o 
  12   8  10      174.02      184.60     34.80 o 
  14   8  10        0.37       10.59     20.43 o 
 -25   9  10        2.00       33.56     20.39 o 
 -23   9  10        0.13        5.19     18.06 o 
 -21   9  10       43.53       19.14     18.29 o 
 -19   9  10       31.56       50.79     26.10 o 
 -17   9  10      148.41      187.66     24.42 o 
 -15   9  10     1402.19     1244.41     52.15 o 
 -13   9  10      554.68      407.35     25.96 o 
 -11   9  10       33.56       26.69     12.23 o 
  -9   9  10      560.07      529.10     21.43 o 
  -7   9  10     1327.32     1425.95     32.14 o 
  -5   9  10     1010.47     1009.90     55.61 o 
  -3   9  10      228.17      294.10     35.94 o 
  -1   9  10       38.55       26.77     10.87 o 
   1   9  10       90.99      140.28     26.05 o 
   3   9  10      364.21      357.27     17.84 o 
   5   9  10      309.34      275.90     31.57 o 
   7   9  10      888.56      859.14     39.04 o 
   9   9  10      429.92      414.03     32.10 o 
  11   9  10      149.36      174.83     24.52 o 
  13   9  10       45.18       56.24     28.75 o 
 -24  10  10       11.59        7.13     19.20 o 
 -22  10  10       57.39       67.41     22.56 o 
 -20  10  10        3.98        4.98     16.72 o 
 -18  10  10      284.23      291.12     26.30 o 
 -16  10  10      632.11      572.27     30.23 o 
 -14  10  10        0.41        0.00     10.79 o 
 -12  10  10       65.91       71.16     15.31 o 
 -10  10  10      226.14      287.40     17.83 o 
  -8  10  10      181.25      151.86     14.44 o 
  -6  10  10     3867.65     4116.79     91.18 o 
  -4  10  10     1788.71     1873.80    107.68 o 
  -2  10  10        1.01       13.25     15.62 o 
   0  10  10        7.94        0.00     16.44 o 
   2  10  10      102.14      157.40     18.17 o 
   4  10  10      793.84      695.02     31.71 o 
   6  10  10     1462.96     1500.45     45.22 o 
   8  10  10      128.39      171.05     21.18 o 
  10  10  10        6.97        0.00     12.92 o 
  12  10  10       65.74       85.03     20.83 o 
 -23  11  10      134.87      194.30     30.10 o 
 -21  11  10       43.12       28.89     27.74 o 
 -19  11  10      170.55      208.96     27.37 o 
 -17  11  10      110.38       76.68     17.06 o 
 -15  11  10       39.35       35.38     20.82 o 
 -13  11  10       11.96       16.59     12.60 o 
 -11  11  10       78.88       72.26     12.71 o 
  -9  11  10      200.34      219.15     16.99 o 
  -7  11  10      543.52      529.43     27.06 o 
  -5  11  10      109.71      123.13     41.11 o 
  -3  11  10     1912.74     2033.48     64.74 o 
  -1  11  10       72.60       91.03     15.75 o 
   1  11  10        6.76       12.90     12.37 o 
   3  11  10        0.01        0.00     11.44 o 
   5  11  10      297.31      291.83     29.29 o 
   7  11  10      334.71      325.48     25.86 o 
   9  11  10      396.40      386.85     28.27 o 
  11  11  10        5.49        0.00     18.30 o 
 -22  12  10       12.79       27.53     27.99 o 
 -20  12  10       18.90       24.37     20.21 o 
 -18  12  10       36.31       67.20     17.13 o 
 -16  12  10        0.41       19.39     13.87 o 
 -14  12  10       59.38       58.99     16.24 o 
 -12  12  10      147.84      114.26     17.71 o 
 -10  12  10        1.18        0.00      9.55 o 
  -8  12  10       65.23       56.92     15.53 o 
  -6  12  10      450.98      434.59     26.28 o 
  -4  12  10      226.65      309.87     43.50 o 
  -2  12  10      382.96      462.10     37.20 o 
   0  12  10        4.51       16.12     13.22 o 
   2  12  10       92.73       87.28     15.06 o 
   4  12  10      294.00      272.91     24.26 o 
   6  12  10        0.71        0.00     12.54 o 
   8  12  10       32.97       26.62     15.10 o 
  10  12  10      112.73      116.26     19.73 o 
 -21  13  10        8.74        6.95     18.40 o 
 -19  13  10        4.86        5.02     17.74 o 
 -17  13  10      106.44       71.76     18.16 o 
 -15  13  10      234.05      177.82     21.46 o 
 -13  13  10        2.87       12.03     13.25 o 
 -11  13  10        0.05        0.00     10.66 o 
  -9  13  10       62.76      110.24     17.54 o 
  -7  13  10       30.70       15.50     13.48 o 
  -5  13  10      638.07      598.83     39.63 o 
  -3  13  10      180.73      239.35     28.59 o 
  -1  13  10      570.95      594.26     40.85 o 
   1  13  10        0.07        9.63     12.99 o 
   3  13  10      132.79      150.63     21.39 o 
   5  13  10      191.78      242.50     24.70 o 
   7  13  10       93.25      146.93     21.84 o 
   9  13  10        0.63        0.00     14.23 o 
 -18  14  10       16.55        1.87     18.04 o 
 -16  14  10        4.54        0.00     15.35 o 
 -14  14  10       63.62       74.47     17.27 o 
 -12  14  10        0.13        0.01     10.92 o 
 -10  14  10        8.68        1.32     12.71 o 
  -8  14  10        1.18        7.36     15.58 o 
  -6  14  10      108.01      138.53     20.41 o 
  -4  14  10      588.05      650.66     42.22 o 
  -2  14  10      149.64      129.09     25.31 o 
   0  14  10       72.02      126.53     20.94 o 
   2  14  10       43.53       47.94     20.74 o 
   4  14  10      134.53      168.13     25.72 o 
   6  14  10       91.05       95.80     20.98 o 
   8  14  10       79.25       82.99     51.19 o 
 -17  15  10        3.60        6.09     17.45 o 
 -15  15  10       75.82       99.39     26.87 o 
 -13  15  10       62.81       34.03     16.70 o 
 -11  15  10        0.42        9.21     14.43 o 
  -9  15  10        0.39       31.94     15.67 o 
  -7  15  10        2.71        0.00     14.54 o 
  -5  15  10      119.85       72.81     23.35 o 
  -3  15  10       49.29       64.01     30.26 o 
  -1  15  10        2.92       22.28     17.10 o 
   1  15  10       78.95      120.70     32.41 o 
   3  15  10       53.12       61.79     22.30 o 
   5  15  10       48.36       22.52     20.59 o 
 -14  16  10       28.33       20.12     16.24 o 
 -12  16  10        7.86       20.28     16.14 o 
 -10  16  10        0.57       16.26     15.99 o 
  -8  16  10        5.20       29.99     17.06 o 
  -6  16  10       12.47       21.05     17.00 o 
  -4  16  10        1.14        0.00     21.69 o 
  -2  16  10        2.64        5.37     16.69 o 
   0  16  10       52.91      137.44     41.11 o 
   2  16  10        0.53       31.77     32.03 o 
  -9  17  10        1.45       12.95     23.70 o 
  -7  17  10      151.63      222.00     32.00 o 
  -5  17  10       16.70        0.00     25.97 o 
  -3  17  10       12.02       44.48     22.21 o 
 -27   1  11       89.63      112.42     21.93 o 
 -25   1  11       55.10       92.41     22.95 o 
 -23   1  11        5.53       19.37     14.33 o 
 -21   1  11       71.86       94.26     20.99 o 
 -19   1  11      158.87      154.40     11.86 o 
 -17   1  11       97.76       66.35      8.53 o 
 -15   1  11     1985.81     2000.00     33.04 o 
 -13   1  11      592.46      475.20     19.53 o 
 -11   1  11     1317.93     1188.08     39.80 o 
  -9   1  11      242.65      250.62     23.37 o 
  -7   1  11       10.05       13.78      7.05 o 
  -5   1  11      478.66      446.72     18.75 o 
  -3   1  11      259.96      298.68     11.93 o 
  -1   1  11      995.62      916.82     17.27 o 
   1   1  11      123.48      128.78      9.82 o 
   3   1  11       10.80       15.84      8.08 o 
   5   1  11      146.13      153.12     14.88 o 
   7   1  11      653.24      636.45     29.24 o 
   9   1  11       27.56       34.99     13.03 o 
  11   1  11      507.12      604.53     32.81 o 
  13   1  11       21.83       36.45     15.40 o 
  15   1  11       96.81      109.38     21.72 o 
 -28   2  11        0.00        1.58     13.64 o 
 -26   2  11        0.59        0.98     14.03 o 
 -24   2  11       14.61       21.74     13.85 o 
 -22   2  11      230.00      268.46     37.45 o 
 -20   2  11      132.63      132.47     17.55 o 
 -18   2  11      424.47      386.91     16.20 o 
 -16   2  11      743.42      756.99     21.33 o 
 -14   2  11       19.48        0.94      6.16 o 
 -12   2  11      844.47      770.53     23.44 o 
 -10   2  11     1024.30      932.52     24.85 o 
  -8   2  11        6.86        3.72      7.43 o 
  -6   2  11     1333.19     1368.71     29.56 o 
  -4   2  11     1431.06     1504.59     30.86 o 
  -2   2  11       19.93       37.94      8.23 o 
   0   2  11     1518.13     1370.60     24.24 o 
   2   2  11      545.76      553.52     17.57 o 
   4   2  11        0.50       21.33     10.72 o 
   6   2  11     1213.16     1299.90     70.86 o 
   8   2  11      107.52       99.93     18.16 o 
  10   2  11      165.65      125.30     18.19 o 
  12   2  11        4.65        0.00     13.19 o 
  14   2  11       25.46       17.62     14.77 o 
  16   2  11       10.39       14.12     18.91 o 
 -27   3  11       51.47       73.87     19.73 o 
 -25   3  11      155.74      192.94     25.21 o 
 -23   3  11      618.50      822.26     41.27 o 
 -21   3  11       52.04       73.03     17.81 o 
 -19   3  11       17.25       14.81      9.05 o 
 -17   3  11       30.06       45.64      9.28 o 
 -15   3  11        1.14        3.32      6.99 o 
 -13   3  11       10.15       32.58      9.69 o 
 -11   3  11       38.51       48.01      8.44 o 
  -9   3  11        5.40        3.04      7.17 o 
  -7   3  11      549.69      560.54     19.52 o 
  -5   3  11      146.32      193.71     21.58 o 
  -3   3  11        3.30       11.75      6.94 o 
  -1   3  11      246.81      242.80     13.42 o 
   1   3  11      806.11      791.48     26.36 o 
   3   3  11        2.02       14.47      7.41 o 
   5   3  11        5.64        0.00      8.38 o 
   7   3  11        2.11       15.98     10.91 o 
   9   3  11     1017.74      868.47     45.39 o 
  11   3  11       73.70       87.53     17.79 o 
  13   3  11       27.46        1.26     19.42 o 
  15   3  11       18.15       11.18     15.61 o 
 -28   4  11        0.23        5.09     15.02 o 
 -26   4  11       36.05       37.65     16.94 o 
 -24   4  11       72.28      149.15     23.44 o 
 -22   4  11       21.22        0.00     14.41 o 
 -20   4  11       26.13       54.66     13.85 o 
 -18   4  11       52.94       34.35     11.75 o 
 -16   4  11        0.80        0.00      7.32 o 
 -14   4  11       14.47       19.47      7.71 o 
 -12   4  11       76.03       43.67      8.09 o 
 -10   4  11       11.70       10.19      6.38 o 
  -8   4  11       25.39       26.54      8.36 o 
  -6   4  11        3.08        7.33      7.65 o 
  -4   4  11     1329.15     1341.40     29.15 o 
  -2   4  11        3.56       13.01      9.09 o 
   0   4  11       46.25       41.80      9.64 o 
   2   4  11        6.77        0.00      7.18 o 
   4   4  11      660.37      569.12     27.07 o 
   6   4  11      900.33      796.65     32.12 o 
   8   4  11        3.55        5.51     11.02 o 
  10   4  11      143.80      193.65     21.42 o 
  12   4  11        3.02        0.00     13.87 o 
  14   4  11       44.50       39.92     17.46 o 
  16   4  11      170.67      129.99     22.90 o 
 -27   5  11       15.59       56.19     18.71 o 
 -25   5  11      350.04      269.53     28.98 o 
 -23   5  11      102.53      104.03     26.35 o 
 -21   5  11      254.44      298.48     29.05 o 
 -19   5  11      205.54      144.74     17.77 o 
 -17   5  11       35.46       23.51     11.32 o 
 -15   5  11      120.94      112.88     15.17 o 
 -13   5  11       21.56       20.72      7.47 o 
 -11   5  11      138.46      118.69     10.41 o 
  -9   5  11      335.44      265.33     13.09 o 
  -7   5  11     3374.14     3080.37     39.88 o 
  -5   5  11     2217.60     2108.41     37.14 o 
  -3   5  11     1484.15     1374.58     37.15 o 
  -1   5  11      289.38      346.40     21.11 o 
   1   5  11       62.07       65.53     11.80 o 
   3   5  11      462.40      497.03     23.41 o 
   5   5  11      938.77      851.18     34.93 o 
   7   5  11      172.73      133.91     26.48 o 
   9   5  11       38.55       42.30     14.54 o 
  11   5  11       49.04       14.59     13.33 o 
  13   5  11        2.68        0.00     12.46 o 
  15   5  11        0.07        9.85     15.43 o 
 -26   6  11       33.37       66.41     19.93 o 
 -24   6  11      530.63      648.11     40.87 o 
 -22   6  11       99.66      125.41     23.49 o 
 -20   6  11      300.28      358.62     25.18 o 
 -18   6  11      512.59      439.39     25.96 o 
 -16   6  11      383.86      413.28     27.83 o 
 -14   6  11       30.81       46.98     20.37 o 
 -12   6  11      250.79      288.12     20.23 o 
 -10   6  11        8.61        8.79      7.62 o 
  -8   6  11     1959.82     1906.38     35.48 o 
  -6   6  11     3997.72     4129.49     47.57 o 
  -4   6  11     2056.37     2129.11     37.61 o 
  -2   6  11      213.77      195.51     16.29 o 
   0   6  11     1286.10     1318.46     35.68 o 
   2   6  11      192.25      211.52     19.21 o 
   4   6  11       11.15       14.83     16.45 o 
   6   6  11       37.50       19.82     14.28 o 
   8   6  11       11.74        9.08     18.41 o 
  10   6  11       94.10      124.49     19.71 o 
  12   6  11       84.05      123.33     20.97 o 
  14   6  11      178.20      211.65     25.92 o 
 -25   7  11       35.56       46.49     20.28 o 
 -23   7  11       22.94       30.30     17.68 o 
 -21   7  11        5.50        0.00     14.70 o 
 -19   7  11       33.53       29.72     14.35 o 
 -17   7  11       80.88       97.76     16.83 o 
 -15   7  11      189.53      166.54     33.62 o 
 -13   7  11     1500.71     1387.89     39.89 o 
 -11   7  11      368.74      388.26     44.54 o 
  -9   7  11      100.87       60.13     10.75 o 
  -7   7  11      196.44      186.90     14.05 o 
  -5   7  11     2301.38     2068.22     45.28 o 
  -3   7  11     1244.14     1285.10     35.08 o 
  -1   7  11      645.22      683.68     33.58 o 
   1   7  11      552.36      542.37     19.97 o 
   3   7  11      327.52      361.32     17.51 o 
   5   7  11      878.76      759.72     31.19 o 
   7   7  11      279.10      255.90     42.16 o 
   9   7  11        0.37       23.20     20.68 o 
  11   7  11      485.53      577.49     51.44 o 
  13   7  11       14.26       22.49     15.57 o 
 -26   8  11      150.83      228.70     32.16 o 
 -24   8  11       10.01       13.97     18.81 o 
 -22   8  11       53.47       78.74     22.38 o 
 -20   8  11       80.63       85.65     17.62 o 
 -18   8  11      655.24      506.69     28.79 o 
 -16   8  11      701.23      651.25     31.09 o 
 -14   8  11      378.99      336.25     23.54 o 
 -12   8  11       76.02       80.30     14.91 o 
 -10   8  11      286.90      245.42     24.14 o 
  -8   8  11      571.48      490.96     35.91 o 
  -6   8  11        0.24        0.00      9.70 o 
  -4   8  11      967.00     1136.79     35.55 o 
  -2   8  11        4.31        0.00      8.56 o 
   0   8  11      130.10      155.07     16.94 o 
   2   8  11      161.02      133.31     12.61 o 
   4   8  11      328.13      323.18     19.96 o 
   6   8  11      433.60      542.99     50.63 o 
   8   8  11     1998.88     2112.34     53.18 o 
  10   8  11      200.50      217.13     36.82 o 
  12   8  11      101.32       83.22     29.76 o 
 -25   9  11      297.49      389.02     38.08 o 
 -23   9  11      102.76      115.07     25.29 o 
 -21   9  11        0.53        2.56     16.05 o 
 -19   9  11       37.03       61.02     16.50 o 
 -17   9  11      717.19      623.35     31.64 o 
 -15   9  11      438.70      438.25     26.94 o 
 -13   9  11       89.83       67.66     15.12 o 
 -11   9  11       83.46       69.47     14.82 o 
  -9   9  11       70.90       77.01     15.08 o 
  -7   9  11      145.50       95.43     23.96 o 
  -5   9  11       38.37       33.53     17.74 o 
  -3   9  11      234.96      190.37     24.87 o 
  -1   9  11     1153.36     1048.82     33.36 o 
   1   9  11      985.27     1014.58     37.52 o 
   3   9  11      299.63      284.15     22.37 o 
   5   9  11       94.69       53.05     15.74 o 
   7   9  11      820.15      790.84     42.32 o 
   9   9  11      181.09      160.97     20.88 o 
  11   9  11        2.85        0.00     20.17 o 
  13   9  11       99.00      102.39     33.29 o 
 -24  10  11      128.90      174.24     29.75 o 
 -22  10  11      178.97      180.15     34.30 o 
 -20  10  11       82.33       83.71     22.46 o 
 -18  10  11      281.22      235.88     23.57 o 
 -16  10  11        3.68        0.00     14.37 o 
 -14  10  11      117.33      115.76     26.69 o 
 -12  10  11       11.07        0.00     11.55 o 
 -10  10  11        0.01        0.00     11.20 o 
  -8  10  11       28.34       37.49     15.86 o 
  -6  10  11     2220.86     2301.09     69.27 o 
  -4  10  11     3418.91     3303.29    150.17 o 
  -2  10  11      699.29      757.97     41.94 o 
   0  10  11        5.19        2.55     21.31 o 
   2  10  11      171.12      159.69     25.22 o 
   4  10  11      359.97      330.35     25.41 o 
   6  10  11      300.44      307.98     24.93 o 
   8  10  11      261.59      268.81     24.85 o 
  10  10  11        2.17        8.10     14.04 o 
  12  10  11        2.99        0.00     18.18 o 
 -23  11  11       91.96      113.53     26.96 o 
 -21  11  11        2.36        0.80     27.49 o 
 -19  11  11        2.29        4.55     15.15 o 
 -17  11  11       35.10       22.21     14.73 o 
 -15  11  11       77.72      107.60     18.82 o 
 -13  11  11       12.60       28.45     13.84 o 
 -11  11  11      266.42      235.14     21.30 o 
  -9  11  11      255.88      271.46     44.13 o 
  -7  11  11     1291.29     1127.89     75.65 o 
  -5  11  11     1715.08     1859.28     63.71 o 
  -3  11  11       47.66       22.57     17.09 o 
  -1  11  11      223.30      184.88     26.53 o 
   1  11  11      100.48      135.49     42.87 o 
   3  11  11      560.90      637.93     32.61 o 
   5  11  11     1094.46     1236.56     43.97 o 
   7  11  11      737.87      707.86     35.24 o 
   9  11  11       76.17       96.80     19.63 o 
 -20  12  11       10.93       14.64     18.30 o 
 -18  12  11        0.10        0.20     13.79 o 
 -16  12  11       99.21       93.15     18.40 o 
 -14  12  11      219.94      240.46     22.43 o 
 -12  12  11        0.08        0.00     12.35 o 
 -10  12  11      150.65      170.01     25.81 o 
  -8  12  11       34.28       12.56     12.70 o 
  -6  12  11        2.28        0.00     15.07 o 
  -4  12  11       22.27        0.00     27.49 o 
  -2  12  11        0.02        0.00     15.39 o 
   0  12  11      194.00      320.07     47.16 o 
   2  12  11      116.35      133.52     20.85 o 
   4  12  11        0.03        0.00     13.46 o 
   6  12  11       49.35       58.49     17.89 o 
   8  12  11      111.94       94.36     19.60 o 
 -19  13  11       16.84       58.60     22.29 o 
 -17  13  11        1.11        0.00     14.19 o 
 -15  13  11        0.03        0.00     16.74 o 
 -13  13  11       87.29       70.97     18.15 o 
 -11  13  11       38.31       34.04     28.24 o 
  -9  13  11        0.06        0.00     16.22 o 
  -7  13  11        3.64        0.00     16.90 o 
  -5  13  11      231.49      242.47     44.38 o 
  -3  13  11      129.11      121.16     23.95 o 
  -1  13  11       36.76       42.65     19.32 o 
   1  13  11       16.50        5.67     15.41 o 
   3  13  11        7.80       32.31     21.60 o 
   5  13  11       71.24       66.72     18.99 o 
   7  13  11      136.56      261.23     32.46 o 
 -18  14  11       32.66        9.72     16.47 o 
 -16  14  11        0.00       31.97     17.46 o 
 -14  14  11       13.14       25.60     15.38 o 
 -12  14  11        5.30        0.00     14.35 o 
 -10  14  11        0.97        7.31     17.12 o 
  -8  14  11        0.25       25.59     15.19 o 
  -6  14  11       23.30       35.37     19.75 o 
  -4  14  11       20.47       25.83     26.35 o 
  -2  14  11      145.61      118.91     53.97 o 
   0  14  11        0.65       11.63     15.96 o 
   2  14  11       72.32      106.15     28.08 o 
   4  14  11      160.00      168.94     45.64 o 
   6  14  11       40.45       57.95     19.52 o 
 -15  15  11        0.79       21.66     16.71 o 
 -13  15  11        4.53        7.34     18.10 o 
 -11  15  11       25.15       15.93     18.72 o 
  -9  15  11        6.09       27.29     16.38 o 
  -7  15  11        1.64        9.07     18.42 o 
  -5  15  11        3.10        4.77     26.48 o 
  -3  15  11        0.54       21.51     20.10 o 
  -1  15  11      135.18      166.40     24.02 o 
   1  15  11       69.88       76.54     25.78 o 
   3  15  11        2.20        0.00     21.31 o 
 -10  16  11        1.30        0.00     21.44 o 
  -8  16  11       46.63       63.39     20.02 o 
  -6  16  11      101.72      154.87     29.86 o 
  -4  16  11       11.24       11.27     21.75 o 
  -2  16  11       55.69       90.57     28.75 o 
 -28   0  12        3.99       64.31     27.99 o 
 -26   0  12        0.41        0.00     18.41 o 
 -24   0  12       26.78       13.37     20.43 o 
 -22   0  12       43.48       58.51     24.21 o 
 -20   0  12      288.52      348.44     26.40 o 
 -18   0  12      329.53      258.38     19.12 o 
 -16   0  12     4166.49     4227.78     64.89 o 
 -14   0  12     4505.82     4098.43     82.10 o 
 -12   0  12     2124.36     2107.80     85.49 o 
 -10   0  12      663.21      683.01     32.30 o 
  -8   0  12       49.16       47.62     13.75 o 
  -6   0  12     1070.76      882.15     35.69 o 
  -4   0  12     1965.67     2268.25     56.95 o 
  -2   0  12      764.84      748.26     36.82 o 
   0   0  12     1594.26     1714.58     80.70 o 
   2   0  12       16.92       31.02     12.61 o 
   4   0  12      784.22      626.67     37.32 o 
   6   0  12       71.44       91.54     21.94 o 
   8   0  12        4.41        0.00     15.38 o 
  10   0  12      112.36      244.87     33.04 o 
  12   0  12        0.27        0.00     18.66 o 
  14   0  12      441.23      561.10     51.44 o 
 -27   1  12        0.09        2.82     31.02 o 
 -25   1  12        0.07       13.19     14.25 o 
 -23   1  12       66.79       99.28     20.13 o 
 -21   1  12      512.85      557.58     34.59 o 
 -19   1  12     1171.01     1026.14     23.08 o 
 -17   1  12      801.95      833.90     22.91 o 
 -15   1  12        1.85        2.86      7.01 o 
 -13   1  12        0.36        0.00      7.97 o 
 -11   1  12     1067.26     1069.27     33.60 o 
  -9   1  12       55.45       29.61     10.85 o 
  -7   1  12     2925.45     2794.53     45.34 o 
  -5   1  12      886.37      829.43     37.71 o 
  -3   1  12      229.89      293.76     16.05 o 
  -1   1  12       50.62       49.46     11.55 o 
   1   1  12        0.47        0.00      5.68 o 
   3   1  12       16.36        0.74      7.30 o 
   5   1  12       64.41       96.77     29.51 o 
   7   1  12      332.93      337.73     23.71 o 
   9   1  12      277.31      321.99     25.05 o 
  11   1  12       29.02       38.21     15.07 o 
  13   1  12        2.10        0.00     13.44 o 
 -28   2  12        9.23       36.61     16.33 o 
 -26   2  12       30.40       43.17     16.72 o 
 -24   2  12       41.93       30.21     15.83 o 
 -22   2  12       56.19       55.89     17.44 o 
 -20   2  12       15.44       13.25      9.74 o 
 -18   2  12       69.61       41.77      9.33 o 
 -16   2  12       53.10       39.17      8.86 o 
 -14   2  12      531.55      465.58     18.72 o 
 -12   2  12       11.52       10.02      9.17 o 
 -10   2  12     1594.16     1607.90     34.35 o 
  -8   2  12     2021.14     2010.75     38.05 o 
  -6   2  12       38.91       27.08      8.77 o 
  -4   2  12     1029.49     1038.44     26.98 o 
  -2   2  12       49.75       55.15     11.91 o 
   0   2  12       62.76       60.64      9.14 o 
   2   2  12      188.54      177.07     14.33 o 
   4   2  12      382.25      367.62     21.75 o 
   6   2  12      189.32      205.56     19.08 o 
   8   2  12        7.39       10.05     12.01 o 
  10   2  12       97.76      129.12     19.35 o 
  12   2  12       28.42       32.78     18.03 o 
  14   2  12      184.36      201.48     25.71 o 
 -27   3  12        2.73       29.20     16.05 o 
 -25   3  12      138.81      116.23     21.90 o 
 -23   3  12       33.16       37.92     23.58 o 
 -21   3  12       28.89        3.89     15.51 o 
 -19   3  12       15.26        9.61     17.30 o 
 -17   3  12     1086.62     1009.70     28.62 o 
 -15   3  12       94.82       86.84     10.38 o 
 -13   3  12      118.51      113.11     10.98 o 
 -11   3  12      556.46      571.65     18.76 o 
  -9   3  12     2014.27     1990.34     38.14 o 
  -7   3  12     1972.53     1823.12     36.28 o 
  -5   3  12      876.11      886.59     26.97 o 
  -3   3  12      103.24      104.52     14.49 o 
  -1   3  12      265.05      294.54     24.55 o 
   1   3  12       47.86       40.88      9.92 o 
   3   3  12      475.91      384.51     19.19 o 
   5   3  12        2.21        0.00     16.39 o 
   7   3  12      337.03      333.96     24.10 o 
   9   3  12      119.17      114.58     18.63 o 
  11   3  12       35.20       65.22     17.66 o 
  13   3  12      123.31      125.83     22.59 o 
 -26   4  12       13.45       52.89     18.63 o 
 -24   4  12       24.88       45.44     34.30 o 
 -22   4  12       38.26       31.24     16.89 o 
 -20   4  12        9.71        0.00     10.81 o 
 -18   4  12      865.47      795.63     37.98 o 
 -16   4  12      411.16      301.40     15.73 o 
 -14   4  12       40.46       22.92      8.14 o 
 -12   4  12        0.21        0.00      6.71 o 
 -10   4  12      502.89      464.46     17.18 o 
  -8   4  12      433.70      459.95     26.65 o 
  -6   4  12      286.10      287.04     16.49 o 
  -4   4  12      119.36      149.81     18.18 o 
  -2   4  12      215.49      265.71     42.40 o 
   0   4  12      191.67      176.67     17.50 o 
   2   4  12      197.09      195.33     40.10 o 
   4   4  12        0.75        0.00      8.28 o 
   6   4  12      473.79      383.04     24.62 o 
   8   4  12        6.05        0.00     10.60 o 
  10   4  12       39.60       10.33     15.38 o 
  12   4  12       13.55        0.00     11.75 o 
  14   4  12       70.50       89.60     33.54 o 
 -27   5  12       48.41       32.48     19.93 o 
 -25   5  12       21.00        0.00     15.75 o 
 -23   5  12        9.56        4.29     23.96 o 
 -21   5  12       16.80       16.77     14.30 o 
 -19   5  12      584.18      618.22     30.21 o 
 -17   5  12      203.39      178.51     26.34 o 
 -15   5  12        0.23        1.33     10.06 o 
 -13   5  12        7.25        9.38      8.72 o 
 -11   5  12       70.90       76.54      9.73 o 
  -9   5  12       10.48       11.21      9.39 o 
  -7   5  12     1765.88     1766.48     31.05 o 
  -5   5  12       12.75       23.99     18.42 o 
  -3   5  12      294.65      288.05     20.60 o 
  -1   5  12      854.32      957.30     33.74 o 
   1   5  12       28.46        4.64     13.08 o 
   3   5  12       12.93       22.40     10.96 o 
   5   5  12      709.77      556.92     34.46 o 
   7   5  12       92.37       73.64     15.76 o 
   9   5  12      280.70      332.04     26.07 o 
  11   5  12        0.65        0.00     12.93 o 
  13   5  12        4.38        4.76     14.97 o 
 -26   6  12       15.78        0.00     15.34 o 
 -24   6  12       75.64       96.43     23.07 o 
 -22   6  12       33.12       26.71     17.27 o 
 -20   6  12        0.30        0.00     10.90 o 
 -18   6  12      473.96      379.27     41.49 o 
 -16   6  12     1250.02     1140.31     38.12 o 
 -14   6  12      190.59      143.31     24.41 o 
 -12   6  12        7.75       16.74      8.36 o 
 -10   6  12       39.99       36.08      9.66 o 
  -8   6  12     2358.30     2375.18     41.28 o 
  -6   6  12    10354.54    10281.20    117.56 o 
  -4   6  12      647.24      690.01     23.31 o 
  -2   6  12      296.81      283.51     21.28 o 
   0   6  12       55.95       53.95     13.23 o 
   2   6  12        0.39        0.00     13.14 o 
   4   6  12      442.30      485.65     25.87 o 
   6   6  12      118.97      181.29     24.83 o 
   8   6  12       92.17      113.36     18.48 o 
  10   6  12       47.87       45.78     15.93 o 
  12   6  12        9.96        3.09     21.18 o 
 -25   7  12        1.65       19.11     18.60 o 
 -23   7  12       52.40       56.57     40.35 o 
 -21   7  12        0.29       10.28     13.23 o 
 -19   7  12      169.59      155.00     22.45 o 
 -17   7  12      110.57      103.66     17.25 o 
 -15   7  12        1.91        0.00     10.94 o 
 -13   7  12      455.75      467.21     26.03 o 
 -11   7  12      468.56      428.77     26.97 o 
  -9   7  12     2079.96     1932.74     38.03 o 
  -7   7  12     6060.63     6381.38     88.05 o 
  -5   7  12      342.35      358.92     21.89 o 
  -3   7  12      597.79      684.66     28.13 o 
  -1   7  12       33.20       29.39     10.35 o 
   1   7  12       10.30       13.89      9.67 o 
   3   7  12       68.16       77.94     15.93 o 
   5   7  12        1.74        0.00     12.02 o 
   7   7  12      112.39      107.95     23.45 o 
   9   7  12       65.08       99.86     28.50 o 
  11   7  12        5.49        0.00     13.63 o 
 -24   8  12       92.11       80.07     24.61 o 
 -22   8  12       51.80       74.43     30.64 o 
 -20   8  12       54.64       21.32     20.24 o 
 -18   8  12        0.59        4.39     12.98 o 
 -16   8  12      269.26      310.61     67.68 o 
 -14   8  12     1018.21      914.88     58.38 o 
 -12   8  12        4.06        0.00     15.99 o 
 -10   8  12       70.25       98.80     15.52 o 
  -8   8  12        8.35        2.52     18.41 o 
  -6   8  12      176.20      183.10     17.80 o 
  -4   8  12       44.62       10.64     10.43 o 
  -2   8  12      225.37      231.60     18.82 o 
   0   8  12       21.16       10.50      9.09 o 
   2   8  12       25.88       19.74     10.39 o 
   4   8  12      853.82      809.79     35.88 o 
   6   8  12      538.62      622.46     48.54 o 
   8   8  12     1346.65     1480.88     58.39 o 
  10   8  12      556.14      508.65     49.93 o 
  12   8  12        0.10        0.00     13.24 o 
 -23   9  12        9.59        0.00     16.03 o 
 -21   9  12       33.06       15.99     14.82 o 
 -19   9  12       56.41       49.32     15.88 o 
 -17   9  12       11.93       12.03     13.94 o 
 -15   9  12       31.13       26.48     13.68 o 
 -13   9  12       54.57       36.77     14.24 o 
 -11   9  12      106.65       95.34     16.07 o 
  -9   9  12     1008.66      941.69     46.53 o 
  -7   9  12      272.59      230.34     27.62 o 
  -5   9  12      182.25      177.07     25.87 o 
  -3   9  12        0.15        8.26     10.36 o 
  -1   9  12      148.08       86.32     14.54 o 
   1   9  12        2.52        0.00      9.02 o 
   3   9  12       41.43       52.80     19.91 o 
   5   9  12       33.00       28.42     19.07 o 
   7   9  12      118.30      163.06     21.82 o 
   9   9  12       38.85       25.26     19.03 o 
  11   9  12        1.41       35.71     20.24 o 
 -22  10  12      294.91      291.39     33.79 o 
 -20  10  12      118.57      113.01     20.55 o 
 -18  10  12      216.84      188.31     22.25 o 
 -16  10  12       25.26       14.66     15.58 o 
 -14  10  12      194.64      146.35     19.34 o 
 -12  10  12       46.08       57.70     15.22 o 
 -10  10  12        5.31        0.00     13.98 o 
  -8  10  12        7.62        5.54     16.15 o 
  -6  10  12       35.34       21.66     17.56 o 
  -4  10  12       57.10      102.56     22.10 o 
  -2  10  12      896.30      837.15     45.41 o 
   0  10  12      140.90      139.20     24.48 o 
   2  10  12       17.66       31.48     18.13 o 
   4  10  12      185.16      187.80     56.99 o 
   6  10  12      155.64      204.63     29.40 o 
   8  10  12       24.61       42.02     17.24 o 
  10  10  12      224.61      271.94     63.68 o 
 -21  11  12      166.40      177.61     34.80 o 
 -19  11  12       39.98       54.77     17.67 o 
 -17  11  12       74.98       72.32     18.54 o 
 -15  11  12      390.41      345.60     26.30 o 
 -13  11  12       83.06       90.99     17.71 o 
 -11  11  12       21.29       19.61     16.67 o 
  -9  11  12       44.33       10.09     21.06 o 
  -7  11  12        0.05        3.74     18.03 o 
  -5  11  12      284.76      269.41     30.19 o 
  -3  11  12      200.22      208.07     28.36 o 
  -1  11  12        0.34        2.53     16.12 o 
   1  11  12        4.98       20.92     29.25 o 
   3  11  12        0.30        0.00     18.60 o 
   5  11  12       97.90      126.00     28.36 o 
   7  11  12        1.25        0.00     25.60 o 
 -20  12  12       26.35        0.00     14.82 o 
 -18  12  12       15.58        9.00     19.51 o 
 -16  12  12        5.78        0.00     14.36 o 
 -14  12  12       12.65       13.78     14.27 o 
 -12  12  12        5.65       11.57     17.15 o 
 -10  12  12       25.87       27.88     18.33 o 
  -8  12  12      146.11      169.98     27.07 o 
  -6  12  12      349.23      340.91     34.42 o 
  -4  12  12       11.54       10.59     17.12 o 
  -2  12  12        1.85        1.91     16.57 o 
   0  12  12      206.17      227.75     30.34 o 
   2  12  12       80.80      120.72     21.37 o 
   4  12  12      524.53      726.82     48.62 o 
   6  12  12      307.55      371.42     49.18 o 
 -17  13  12       99.03      125.51     23.88 o 
 -15  13  12      122.45      126.50     21.32 o 
 -13  13  12       43.63        2.28     16.79 o 
 -11  13  12       63.46      102.79     27.24 o 
  -9  13  12       41.97       10.65     18.07 o 
  -7  13  12       23.30       28.54     19.24 o 
  -5  13  12        9.23       24.47     22.95 o 
  -3  13  12       22.05        0.00     24.84 o 
  -1  13  12       46.96       48.42     21.40 o 
   1  13  12        0.01        0.00     15.30 o 
   3  13  12      124.84      105.99     27.99 o 
   5  13  12      227.46      229.85     33.52 o 
 -16  14  12       16.42       13.94     15.85 o 
 -14  14  12        0.02        2.32     18.40 o 
 -12  14  12        0.24        0.00     17.50 o 
 -10  14  12        0.02        0.00     26.10 o 
  -8  14  12       34.59       31.52     25.34 o 
  -6  14  12       65.54       89.06     24.23 o 
  -4  14  12       10.64        0.00     17.51 o 
  -2  14  12       75.82      105.12     26.04 o 
   0  14  12      168.13      160.92     26.15 o 
   2  14  12        8.77        3.79     21.56 o 
 -13  15  12       20.14       12.14     32.28 o 
 -11  15  12      108.98       79.54     24.54 o 
  -9  15  12       17.48       27.15     49.81 o 
  -7  15  12        0.99       17.06     20.78 o 
  -5  15  12        1.15        0.00     17.99 o 
  -3  15  12       29.56       49.83     38.33 o 
  -1  15  12      131.81      144.39     24.92 o 
 -27   1  13      415.08      414.00     35.02 o 
 -25   1  13      201.62      198.56     32.53 o 
 -23   1  13      104.72      110.29     18.21 o 
 -21   1  13      253.81      233.85     15.73 o 
 -19   1  13       31.02       35.12      8.65 o 
 -17   1  13      244.82      211.79     14.47 o 
 -15   1  13      561.46      533.19     19.59 o 
 -13   1  13     1453.48     1506.38     34.97 o 
 -11   1  13       85.04       88.98     12.70 o 
  -9   1  13       14.57       16.99      9.92 o 
  -7   1  13      252.23      243.47     32.90 o 
  -5   1  13      647.98      595.74     22.98 o 
  -3   1  13        0.60        7.46     10.55 o 
  -1   1  13       15.73        0.00     11.81 o 
   1   1  13       75.59       39.53     17.40 o 
   3   1  13       56.08       48.17     25.22 o 
   5   1  13     1210.17     1056.27     37.71 o 
   7   1  13      194.77      191.94     20.41 o 
   9   1  13       83.64       99.00     18.19 o 
  11   1  13      213.69      216.04     24.69 o 
  13   1  13       95.91      100.80     21.33 o 
 -26   2  13       34.08       22.44     16.84 o 
 -24   2  13        3.52       26.17     15.87 o 
 -22   2  13       36.53       18.53     12.71 o 
 -20   2  13       23.28       18.86     10.27 o 
 -18   2  13       72.12       33.63      9.52 o 
 -16   2  13      157.82      146.55     12.74 o 
 -14   2  13        0.80        0.00      7.67 o 
 -12   2  13     1953.19     1957.84     39.75 o 
 -10   2  13     3575.62     3659.05     60.31 o 
  -8   2  13    11624.05    11916.79    115.74 o 
  -6   2  13     1586.65     1489.15     34.29 o 
  -4   2  13     3614.10     3603.56     66.05 o 
  -2   2  13       30.88       47.49     12.82 o 
   0   2  13      169.80      221.96     26.65 o 
   2   2  13      451.94      416.85     49.68 o 
   4   2  13      160.02      114.66     26.86 o 
   6   2  13       37.10       24.55     12.78 o 
   8   2  13      165.26      149.17     20.39 o 
  10   2  13      243.57      250.29     48.29 o 
  12   2  13        1.84       11.63     15.07 o 
 -27   3  13       98.22      130.90     55.48 o 
 -25   3  13       23.21        3.89     22.70 o 
 -23   3  13       52.92       48.74     25.34 o 
 -21   3  13       77.43       78.97     13.28 o 
 -19   3  13       94.32       43.72     11.28 o 
 -17   3  13        6.97        0.00      7.67 o 
 -15   3  13      270.61      233.80     14.58 o 
 -13   3  13       23.54       38.72      8.93 o 
 -11   3  13       54.43       47.50     11.60 o 
  -9   3  13       86.00       86.25     12.75 o 
  -7   3  13       80.94      109.95     24.35 o 
  -5   3  13      147.87      125.71     16.93 o 
  -3   3  13       81.32       81.24     15.24 o 
  -1   3  13       11.19        0.00     10.58 o 
   1   3  13        9.71       48.87     27.11 o 
   3   3  13      228.64      184.67     20.85 o 
   5   3  13      171.93      189.64     28.50 o 
   7   3  13      534.70      498.57     29.58 o 
   9   3  13       47.33       28.26     13.99 o 
  11   3  13       56.39       33.21     24.71 o 
 -26   4  13       16.38       90.72     23.96 o 
 -24   4  13       47.50       73.74     39.72 o 
 -22   4  13       13.81       24.03     13.81 o 
 -20   4  13        3.09        6.61     11.04 o 
 -18   4  13       24.71        7.12     11.90 o 
 -16   4  13       38.48       17.83     12.23 o 
 -14   4  13        6.28       13.45      8.08 o 
 -12   4  13       40.16       26.13      8.52 o 
 -10   4  13      205.88      190.82     13.33 o 
  -8   4  13     1054.22     1037.87     32.04 o 
  -6   4  13     2575.88     2430.79     53.93 o 
  -4   4  13       11.73       16.19     15.80 o 
  -2   4  13       35.13       63.17     13.76 o 
   0   4  13       11.01        0.00     10.54 o 
   2   4  13      587.40      641.39     32.53 o 
   4   4  13     2163.88     1953.36     56.30 o 
   6   4  13       15.74       17.15     18.16 o 
   8   4  13       46.35       44.43     15.87 o 
  10   4  13        3.48        2.42     17.27 o 
  12   4  13       94.91       81.66     20.15 o 
 -25   5  13        6.01       30.51     47.28 o 
 -23   5  13        6.16        6.73     15.87 o 
 -21   5  13       42.69       47.31     15.10 o 
 -19   5  13      769.87      594.93     48.33 o 
 -17   5  13      388.64      377.08     25.03 o 
 -15   5  13      124.54      107.39     13.80 o 
 -13   5  13       90.64       68.21     11.86 o 
 -11   5  13        1.92        0.00      8.95 o 
  -9   5  13      354.98      388.75     19.20 o 
  -7   5  13       47.05       36.31     10.92 o 
  -5   5  13       21.05        9.16     11.15 o 
  -3   5  13      205.97      233.95     20.12 o 
  -1   5  13      291.22      356.13     24.25 o 
   1   5  13      109.56       89.89     15.52 o 
   3   5  13       49.84       50.18     30.51 o 
   5   5  13        9.94       32.11     14.69 o 
   7   5  13       26.00        0.00     10.27 o 
   9   5  13        0.21        8.63     13.39 o 
  11   5  13        0.34        8.30     15.06 o 
 -24   6  13       15.99       11.65     17.41 o 
 -22   6  13       26.30       21.26     14.24 o 
 -20   6  13      150.74      157.63     20.40 o 
 -18   6  13      263.13      267.39     22.81 o 
 -16   6  13        0.64        0.00     11.30 o 
 -14   6  13      106.18       91.76     24.08 o 
 -12   6  13      273.42      275.96     22.60 o 
 -10   6  13        0.01        3.14      8.11 o 
  -8   6  13       52.91       76.17     11.64 o 
  -6   6  13      229.91      186.49     18.60 o 
  -4   6  13        2.09       21.83     10.43 o 
  -2   6  13        6.27        9.54     18.91 o 
   0   6  13        3.00        0.00     11.35 o 
   2   6  13      192.33      147.58     23.80 o 
   4   6  13      144.15      136.93     37.57 o 
   6   6  13        0.72        1.67     12.25 o 
   8   6  13       12.50        0.00     11.05 o 
  10   6  13       22.14       30.98     16.20 o 
 -25   7  13        0.89        9.08     19.95 o 
 -23   7  13      121.95      205.80     57.37 o 
 -21   7  13       49.06       49.07     27.61 o 
 -19   7  13       64.39       40.18     15.03 o 
 -17   7  13        1.53        1.37     11.83 o 
 -15   7  13       21.15       34.46     14.04 o 
 -13   7  13        0.72        3.93     11.04 o 
 -11   7  13       26.79       42.13     10.67 o 
  -9   7  13      171.33      169.02     15.01 o 
  -7   7  13     2072.14     1994.50     47.91 o 
  -5   7  13     1993.43     2218.20     49.97 o 
  -3   7  13      192.47      186.92     18.77 o 
  -1   7  13       18.01        2.47     10.36 o 
   1   7  13       19.51        1.86     10.05 o 
   3   7  13       68.99       69.23     13.94 o 
   5   7  13      345.41      404.25     56.74 o 
   7   7  13      194.94      157.36     43.88 o 
   9   7  13        0.05       16.38     12.36 o 
 -24   8  13        9.14       19.01     21.40 o 
 -22   8  13        8.98       26.69     15.12 o 
 -20   8  13       17.95        7.64     27.36 o 
 -18   8  13       70.35       39.60     15.32 o 
 -16   8  13       52.01       88.17     17.36 o 
 -14   8  13        0.12        0.00     11.81 o 
 -12   8  13        2.64        1.01     11.50 o 
 -10   8  13       31.61       12.66     12.68 o 
  -8   8  13       53.78       76.23     14.55 o 
  -6   8  13      127.90      122.11     16.73 o 
  -4   8  13       53.77       89.40     15.27 o 
  -2   8  13      103.56       62.46     13.15 o 
   0   8  13       50.90       27.60     14.53 o 
   2   8  13       29.81       41.34     15.81 o 
   4   8  13        3.08        3.80     13.87 o 
   6   8  13        2.30       10.59     28.50 o 
   8   8  13        1.36        0.00     25.72 o 
 -23   9  13        0.73       24.71     21.52 o 
 -21   9  13       26.69      107.24     25.60 o 
 -19   9  13        2.28       13.47     14.42 o 
 -17   9  13       43.29       58.63     16.84 o 
 -15   9  13        0.62        0.00     12.38 o 
 -13   9  13       76.61       68.41     15.63 o 
 -11   9  13        4.37        0.00     12.06 o 
  -9   9  13      277.31      263.58     29.65 o 
  -7   9  13       70.22      111.45     24.24 o 
  -5   9  13      247.98      235.25     21.82 o 
  -3   9  13       81.12       73.59     13.64 o 
  -1   9  13       13.39       37.77     13.05 o 
   1   9  13       88.37       71.64     14.51 o 
   3   9  13        4.87       12.60     17.57 o 
   5   9  13       21.18       14.85     19.61 o 
   7   9  13      493.23      473.09     63.80 o 
 -22  10  13       17.43       25.34     21.57 o 
 -20  10  13        3.50       28.82     17.34 o 
 -18  10  13        0.45        4.47     14.91 o 
 -16  10  13        0.04        0.00     13.30 o 
 -14  10  13      110.73       87.51     27.04 o 
 -12  10  13       21.35       39.61     14.81 o 
 -10  10  13       12.02       19.06     17.31 o 
  -8  10  13       43.33       52.67     19.52 o 
  -6  10  13       13.38       36.29     18.52 o 
  -4  10  13       81.40       67.35     56.87 o 
  -2  10  13       28.94       15.35     18.78 o 
   0  10  13      148.01      124.88     26.11 o 
   2  10  13        5.93        5.31     17.21 o 
   4  10  13        8.86       18.50     20.34 o 
   6  10  13        3.50        0.00     18.80 o 
 -19  11  13       50.45       32.19     19.76 o 
 -17  11  13       11.11        0.00     14.48 o 
 -15  11  13       45.54       26.51     15.32 o 
 -13  11  13      145.83      136.02     19.90 o 
 -11  11  13       14.40        0.00     17.50 o 
  -9  11  13       16.33       26.03     18.36 o 
  -7  11  13       10.68        6.59     16.72 o 
  -5  11  13       12.53        0.00     16.96 o 
  -3  11  13        6.44       35.66     19.55 o 
  -1  11  13      219.38      194.69     30.01 o 
   1  11  13        2.84        4.58     20.05 o 
   3  11  13       29.49       29.37     22.72 o 
   5  11  13       51.31       35.67     24.30 o 
 -18  12  13        1.84       18.82     16.37 o 
 -16  12  13        2.12        0.00     15.00 o 
 -14  12  13       50.80       46.75     19.13 o 
 -12  12  13      106.10       34.08     20.58 o 
 -10  12  13       31.94       45.23     41.23 o 
  -8  12  13        0.49       22.10     19.73 o 
  -6  12  13        9.21        0.00     17.26 o 
  -4  12  13        0.06        0.12     16.58 o 
  -2  12  13        0.00        0.00     24.08 o 
   0  12  13        0.07        0.00     18.17 o 
   2  12  13        1.91       20.59     16.90 o 
   4  12  13        1.23        0.00     23.36 o 
 -15  13  13        8.47        0.00     18.11 o 
 -13  13  13       34.05       59.05     21.39 o 
 -11  13  13        0.30        0.00     30.51 o 
  -9  13  13       13.01       13.21     19.41 o 
  -7  13  13        0.22        0.00     17.15 o 
  -5  13  13        9.70        0.00     21.56 o 
  -3  13  13       30.71        3.93     18.55 o 
  -1  13  13        5.86       15.24     20.14 o 
   1  13  13       30.52       48.99     19.65 o 
 -12  14  13        0.05        0.42     18.95 o 
 -10  14  13       39.75        7.64     19.71 o 
  -8  14  13        4.15        0.00     26.73 o 
  -6  14  13       14.06        3.19     19.83 o 
  -4  14  13      151.98      169.60     30.62 o 
  -2  14  13      170.57      215.85     40.98 o 
 -26   0  14       30.32       36.82     23.96 o 
 -24   0  14       44.17       73.13     30.77 o 
 -22   0  14      142.46      146.01     22.51 o 
 -20   0  14       91.45      103.02     21.25 o 
 -18   0  14     1077.02     1106.47     35.73 o 
 -16   0  14      539.90      487.38     32.87 o 
 -14   0  14      209.57      209.27     31.02 o 
 -12   0  14      876.34      889.89     40.60 o 
 -10   0  14     5552.25     5761.04    105.90 o 
  -8   0  14     7862.55     8576.07    136.14 o 
  -6   0  14     3407.80     3372.73     77.29 o 
  -4   0  14      100.63      136.40     20.68 o 
  -2   0  14      309.61      348.01     44.89 o 
   0   0  14      185.90      140.97     35.56 o 
   2   0  14     2924.38     3084.67    122.56 o 
   4   0  14       37.26       39.34     25.22 o 
  10   0  14        5.08        0.00     19.42 o 
 -25   1  14        0.88        2.87     16.04 o 
 -23   1  14       12.36       28.53     15.17 o 
 -21   1  14      636.54      623.75     21.23 o 
 -19   1  14      253.59      213.59     14.09 o 
 -17   1  14       33.44       26.01      9.12 o 
 -15   1  14        7.96        4.01      9.47 o 
 -13   1  14      132.59      105.82     13.71 o 
 -11   1  14      625.93      685.66     26.55 o 
  -9   1  14     1828.39     1721.72     39.07 o 
  -7   1  14        9.39        0.00     11.18 o 
  -5   1  14       75.77       25.58     11.17 o 
  -3   1  14      133.15      195.18     19.68 o 
  -1   1  14      566.55      659.70     41.72 o 
   1   1  14       44.40       13.82     19.92 o 
   3   1  14      127.11      101.99     23.23 o 
   9   1  14       38.98       55.23     24.46 o 
  11   1  14        7.60       15.11     20.30 o 
 -26   2  14       23.18       65.21     21.70 o 
 -24   2  14      126.98      128.53     23.80 o 
 -22   2  14      157.81      153.15     17.02 o 
 -20   2  14      152.04      146.24     12.86 o 
 -18   2  14      120.79      112.77     12.83 o 
 -16   2  14        7.03        7.04      8.17 o 
 -14   2  14       10.19        6.79      7.93 o 
 -12   2  14      202.67      179.49     16.23 o 
 -10   2  14     1657.62     1782.46     59.73 o 
  -8   2  14       44.18       10.65     12.08 o 
  -6   2  14     3735.27     3876.64     59.23 o 
  -4   2  14      384.13      375.08     25.04 o 
  -2   2  14      106.43      118.00     27.87 o 
   0   2  14      431.44      398.11     40.22 o 
   2   2  14       62.58       73.51     20.45 o 
   4   2  14       11.22        1.01     18.41 o 
   8   2  14       31.86       20.17     21.44 o 
  10   2  14        0.00        0.00     13.63 o 
 -25   3  14        0.22       24.75     17.57 o 
 -23   3  14       38.11      109.29     22.53 o 
 -21   3  14       41.78       57.69     14.65 o 
 -19   3  14        8.30       10.06     11.19 o 
 -17   3  14        3.72        0.00      8.56 o 
 -15   3  14        5.58       17.39      8.94 o 
 -13   3  14      197.65      188.90     14.13 o 
 -11   3  14      302.97      301.09     25.81 o 
  -9   3  14     2499.65     2525.98     46.82 o 
  -7   3  14     4117.58     4530.34     64.81 o 
  -5   3  14       16.23       11.13     12.09 o 
  -3   3  14       69.70       88.55     16.16 o 
  -1   3  14       48.45       35.33     15.51 o 
   1   3  14        3.32        0.00     13.46 o 
   3   3  14       43.08       18.41     25.47 o 
   5   3  14        0.20       10.34     18.41 o 
   7   3  14        0.03       25.97     20.17 o 
   9   3  14       52.63       41.86     23.96 o 
 -24   4  14       17.93       16.28     18.58 o 
 -22   4  14      255.50      247.65     24.00 o 
 -20   4  14       16.21       11.39     13.21 o 
 -18   4  14       21.29        9.80     10.72 o 
 -16   4  14      362.46      392.59     23.66 o 
 -14   4  14      475.77      435.45     21.68 o 
 -12   4  14      142.89      110.42     14.23 o 
 -10   4  14      702.75      698.90     22.06 o 
  -8   4  14      184.64      154.91     15.47 o 
  -6   4  14        4.82       23.00     15.21 o 
  -4   4  14      285.65      266.01     34.41 o 
  -2   4  14       83.44       79.10     16.22 o 
   0   4  14       52.98       38.96     17.65 o 
   2   4  14        0.11        3.48     20.93 o 
   4   4  14       84.57       43.12     28.75 o 
   6   4  14       14.53        7.31     21.69 o 
   8   4  14        4.71       13.37     20.43 o 
  10   4  14       67.10       61.53     25.47 o 
 -25   5  14       47.72       45.21     22.55 o 
 -23   5  14       14.39       22.75     17.24 o 
 -21   5  14        8.01        3.41     12.95 o 
 -19   5  14       54.96       58.98     16.65 o 
 -17   5  14        5.39       33.53     15.93 o 
 -15   5  14       40.76       34.21     11.96 o 
 -13   5  14      149.24      159.14     15.59 o 
 -11   5  14      795.44      775.62     26.10 o 
  -9   5  14     1132.75     1042.26     29.52 o 
  -7   5  14       73.70       40.39     13.96 o 
  -5   5  14       45.06       57.00     15.20 o 
  -3   5  14       27.78       28.35     13.33 o 
  -1   5  14       61.38       53.98     17.35 o 
   1   5  14        1.83        0.00     13.03 o 
   3   5  14      184.69      160.64     41.61 o 
   5   5  14       18.81       12.36     28.75 o 
   7   5  14       11.16       16.96     16.39 o 
   9   5  14       86.05       48.67     24.97 o 
 -24   6  14       91.83      145.74     31.77 o 
 -22   6  14       72.70       80.81     22.44 o 
 -20   6  14       53.72       70.60     16.54 o 
 -18   6  14      119.68       89.56     17.16 o 
 -16   6  14      105.34      122.32     22.65 o 
 -14   6  14        0.67       11.08      9.76 o 
 -12   6  14       88.33      105.20     17.56 o 
 -10   6  14      581.16      564.64     23.33 o 
  -8   6  14     1423.69     1385.65     40.15 o 
  -6   6  14        3.02        1.33      9.71 o 
  -4   6  14       11.44        3.63     10.03 o 
  -2   6  14       44.50       54.47     21.33 o 
   0   6  14      110.02       65.56     22.24 o 
   2   6  14        2.58       15.64     26.98 o 
   4   6  14       17.53        0.00     27.49 o 
   6   6  14        4.10        0.00     14.12 o 
   8   6  14       51.84       88.38     22.03 o 
 -23   7  14        0.10        8.81     14.51 o 
 -21   7  14        1.67        3.80     13.67 o 
 -19   7  14       32.01       25.75     14.81 o 
 -17   7  14        0.00        3.00     12.17 o 
 -15   7  14       65.67       40.27     15.01 o 
 -13   7  14      485.36      420.22     39.79 o 
 -11   7  14      985.77     1035.26     30.51 o 
  -9   7  14       15.10       23.50     12.08 o 
  -7   7  14      717.86      800.95     57.25 o 
  -5   7  14       87.99       89.90     15.45 o 
  -3   7  14       52.24       50.43     13.02 o 
  -1   7  14        9.09        0.98     10.89 o 
   1   7  14      104.97      162.52     30.41 o 
   3   7  14       20.60       80.95     36.57 o 
   5   7  14       13.64        0.00     27.74 o 
   7   7  14        4.47       14.02     15.81 o 
 -22   8  14       13.50        0.31     14.17 o 
 -20   8  14       22.85       17.77     14.24 o 
 -18   8  14        1.91        7.92     12.73 o 
 -16   8  14       23.56        0.56     12.80 o 
 -14   8  14       52.55       73.95     16.33 o 
 -12   8  14      179.37      144.70     19.21 o 
 -10   8  14       64.65       60.52     39.47 o 
  -8   8  14       81.00       91.95     15.66 o 
  -6   8  14        9.59        5.77     16.29 o 
  -4   8  14       54.88       69.03     14.29 o 
  -2   8  14        0.00        0.00     11.16 o 
   0   8  14        0.61        2.09     13.24 o 
   2   8  14        4.48        0.00     18.13 o 
   4   8  14        4.43        7.06     31.52 o 
   6   8  14       10.11        6.56     30.26 o 
 -21   9  14        9.17        0.00     18.75 o 
 -19   9  14        2.30        0.00     14.77 o 
 -17   9  14        0.06       10.71     14.53 o 
 -15   9  14       22.79       18.76     14.60 o 
 -13   9  14      110.35       93.80     17.13 o 
 -11   9  14      158.56      161.29     27.40 o 
  -9   9  14       85.95       79.65     27.74 o 
  -7   9  14      311.73      347.24     34.82 o 
  -5   9  14       41.46       37.69     19.52 o 
  -3   9  14       24.36       30.19     13.65 o 
  -1   9  14       34.29       49.86     13.62 o 
   1   9  14        2.93        1.83     17.95 o 
   3   9  14       13.63        0.45     15.78 o 
   5   9  14        0.31       11.85     32.03 o 
 -20  10  14        0.10        0.00     14.73 o 
 -18  10  14       27.84       14.37     15.89 o 
 -16  10  14      219.81      169.74     30.31 o 
 -14  10  14       82.23       69.52     21.44 o 
 -12  10  14       36.57       52.69     23.45 o 
 -10  10  14      370.34      321.74     54.85 o 
  -8  10  14      139.47      123.73     25.07 o 
  -6  10  14      341.01      363.43     35.71 o 
  -4  10  14      404.14      409.50     37.38 o 
  -2  10  14      174.02      106.55     25.57 o 
   0  10  14        4.70        0.00     18.66 o 
   2  10  14       12.57       15.84     19.31 o 
   4  10  14       25.04       62.04     26.21 o 
 -17  11  14      111.36      108.03     20.97 o 
 -15  11  14       30.48       62.57     17.98 o 
 -13  11  14        7.27        0.00     17.65 o 
 -11  11  14       37.99       17.68     18.26 o 
  -9  11  14      180.40      205.38     30.58 o 
  -7  11  14       33.04       60.54     22.76 o 
  -5  11  14        0.87        6.93     18.85 o 
  -3  11  14        8.28       28.40     23.20 o 
  -1  11  14       23.34        0.00     18.50 o 
   1  11  14        5.66        0.00     17.34 o 
   3  11  14        8.09        0.00     21.57 o 
 -16  12  14        6.82       10.03     18.49 o 
 -14  12  14       14.33       25.65     21.11 o 
 -12  12  14        0.88        8.10     19.78 o 
 -10  12  14       13.03       19.28     24.84 o 
  -8  12  14       63.83       42.40     26.48 o 
  -6  12  14        0.64        0.00     22.44 o 
  -4  12  14        4.78        0.48     18.88 o 
  -2  12  14        3.59        0.00     19.68 o 
   0  12  14        0.37       14.31     28.62 o 
 -13  13  14        7.29        0.00     19.96 o 
 -11  13  14        0.15        0.00     20.34 o 
  -9  13  14        1.50       10.32     19.16 o 
  -7  13  14        3.54        0.00     18.72 o 
  -5  13  14       23.92       10.83     19.81 o 
  -3  13  14      101.40       78.44     25.38 o 
 -25   1  15       21.08       15.47     25.47 o 
 -23   1  15        0.32        0.00     13.89 o 
 -21   1  15        8.56       22.37     10.20 o 
 -19   1  15        7.89        6.69     10.15 o 
 -17   1  15       35.91       35.45     10.43 o 
 -15   1  15       27.73       45.44     11.85 o 
 -13   1  15      875.83      918.86     30.16 o 
 -11   1  15     2985.83     3150.46     55.46 o 
  -9   1  15     4062.46     4422.38     66.26 o 
  -7   1  15      456.47      455.64     23.35 o 
  -5   1  15       14.04       10.22     12.54 o 
  -3   1  15       30.13       35.71     31.27 o 
  -1   1  15       77.48       51.47     17.93 o 
   1   1  15       26.21       69.78     22.17 o 
   3   1  15       64.29        7.78     17.46 o 
   5   1  15       89.38      103.39     35.31 o 
 -24   2  15       32.42       50.61     21.40 o 
 -22   2  15       26.74       28.69     13.30 o 
 -20   2  15      428.52      369.50     17.92 o 
 -18   2  15        3.74        5.51      9.52 o 
 -16   2  15       53.05       61.00     11.13 o 
 -14   2  15        6.46        0.00      9.37 o 
 -12   2  15      106.34       86.04     21.15 o 
 -10   2  15      238.32      242.93     23.83 o 
  -8   2  15     1105.26     1160.11     49.36 o 
  -6   2  15       87.63       99.69     24.17 o 
  -4   2  15      408.32      524.35     29.90 o 
  -2   2  15      555.79      521.52     61.15 o 
   0   2  15      227.03      186.96     28.93 o 
   2   2  15        3.40        8.11     15.24 o 
   4   2  15       64.26       28.09     20.60 o 
   6   2  15        1.06        0.00     24.46 o 
 -23   3  15      176.81      162.31     23.22 o 
 -21   3  15       81.91       78.48     15.28 o 
 -19   3  15      116.23      120.96     15.85 o 
 -17   3  15        6.19        1.65      9.97 o 
 -15   3  15        3.81        0.00      8.32 o 
 -13   3  15       32.64       22.95      9.60 o 
 -11   3  15      421.08      482.72     23.66 o 
  -9   3  15       34.01       52.65     12.24 o 
  -7   3  15        9.29        0.00     13.97 o 
  -5   3  15      398.65      473.85     31.15 o 
  -3   3  15      100.18       80.63     16.45 o 
  -1   3  15      181.32      160.91     26.01 o 
   1   3  15      112.59      172.32     27.91 o 
   3   3  15      106.80       52.63     22.01 o 
   5   3  15       41.55       46.15     29.51 o 
   7   3  15        0.34        0.00     22.44 o 
 -24   4  15       24.69       41.12     25.22 o 
 -22   4  15       49.73       30.70     15.24 o 
 -20   4  15       11.99        8.42     17.20 o 
 -18   4  15       46.14       39.29     21.29 o 
 -16   4  15        5.14        0.76     10.27 o 
 -14   4  15      348.85      344.78     20.50 o 
 -12   4  15      598.31      608.78     24.97 o 
 -10   4  15      421.79      492.05     22.73 o 
  -8   4  15      370.44      443.46     27.86 o 
  -6   4  15        0.43        2.95     12.85 o 
  -4   4  15       54.47       88.45     17.91 o 
  -2   4  15      116.48      144.84     26.06 o 
   0   4  15      470.43      520.03     40.93 o 
   2   4  15      109.68      128.83     29.25 o 
   4   4  15       45.30       56.99     34.04 o 
   6   4  15        2.66        0.00     25.72 o 
 -23   5  15      160.49      158.21     22.35 o 
 -21   5  15       22.34       11.04     14.76 o 
 -19   5  15       12.51       13.95     27.20 o 
 -17   5  15       88.98      113.37     17.73 o 
 -15   5  15       43.97       52.54     12.93 o 
 -13   5  15       23.50       27.22     10.88 o 
 -11   5  15      611.10      673.83     26.08 o 
  -9   5  15      192.21      240.02     20.62 o 
  -7   5  15       41.28       29.82     18.28 o 
  -5   5  15       87.43       68.31     20.36 o 
  -3   5  15      169.52      117.68     23.42 o 
  -1   5  15        0.92       10.35     12.65 o 
   1   5  15        9.60       18.87     18.46 o 
   3   5  15       81.79       61.56     28.37 o 
   5   5  15       11.23       16.64     29.00 o 
   7   5  15        6.59        0.00     26.73 o 
 -22   6  15        1.82       36.13     16.60 o 
 -20   6  15       67.66       94.71     21.67 o 
 -18   6  15      117.44      136.11     20.18 o 
 -16   6  15       15.83        0.00     20.21 o 
 -14   6  15       28.25        9.71     14.78 o 
 -12   6  15       23.86       14.92     10.41 o 
 -10   6  15       13.21        0.00      9.90 o 
  -8   6  15      128.20      133.07     19.24 o 
  -6   6  15      230.92      220.94     20.88 o 
  -4   6  15        9.20        0.00      9.75 o 
  -2   6  15       90.30       74.65     22.44 o 
   0   6  15       63.90       97.09     33.79 o 
   2   6  15        4.98        0.00     25.97 o 
   4   6  15        0.01        8.32     29.76 o 
   6   6  15        0.63        0.00     31.02 o 
 -21   7  15        0.06        6.18     13.70 o 
 -19   7  15        4.12        0.00     12.52 o 
 -17   7  15       33.73       14.92     18.08 o 
 -15   7  15      185.28      148.45     20.32 o 
 -13   7  15      142.90      135.96     19.04 o 
 -11   7  15       17.85        0.00     10.66 o 
  -9   7  15        4.77       10.90     10.93 o 
  -7   7  15       98.92      117.36     17.32 o 
  -5   7  15      142.96      138.07     18.25 o 
  -3   7  15        2.12        0.00     10.38 o 
  -1   7  15       22.84        4.96     13.47 o 
   1   7  15       17.76       26.15     15.62 o 
   3   7  15       49.50       45.14     31.52 o 
   5   7  15       45.97       26.73     34.55 o 
 -20   8  15      121.46      153.68     22.12 o 
 -18   8  15       18.95       12.56     13.79 o 
 -16   8  15       11.69        9.96     15.90 o 
 -14   8  15       37.58       32.11     15.06 o 
 -12   8  15      141.43      128.97     29.63 o 
 -10   8  15       30.63       31.61     13.78 o 
  -8   8  15        0.01       11.11     11.57 o 
  -6   8  15        0.40        6.43     17.56 o 
  -4   8  15       85.25       92.17     19.94 o 
  -2   8  15       14.91       14.76     14.71 o 
   0   8  15      131.88       69.04     15.83 o 
   2   8  15       21.59        0.76     33.04 o 
   4   8  15      122.00      126.59     43.12 o 
 -19   9  15       30.79       52.14     17.99 o 
 -17   9  15       97.34      100.96     21.32 o 
 -15   9  15        0.05        3.28     14.24 o 
 -13   9  15       14.83       13.02     21.06 o 
 -11   9  15        5.18       10.72     19.32 o 
  -9   9  15       73.86       47.92     23.20 o 
  -7   9  15       48.32       43.49     14.99 o 
  -5   9  15       11.02        0.00     11.90 o 
  -3   9  15       16.73       10.76     13.49 o 
  -1   9  15       15.94        1.84     15.68 o 
   1   9  15       18.51       36.27     20.29 o 
   3   9  15        3.80        6.81     31.77 o 
 -18  10  15       16.31        0.00     16.89 o 
 -16  10  15        2.78        9.28     15.23 o 
 -14  10  15        2.45        5.69     20.05 o 
 -12  10  15      163.64      208.35     30.61 o 
 -10  10  15        2.01        0.00     18.81 o 
  -8  10  15       33.69       82.79     26.10 o 
  -6  10  15       27.37       54.88     28.62 o 
  -4  10  15       41.23       28.14     21.86 o 
  -2  10  15        2.02        0.00     19.24 o 
   0  10  15        4.52       27.54     20.66 o 
 -15  11  15        5.54       36.81     24.18 o 
 -13  11  15      193.79      354.92     65.44 o 
 -11  11  15      150.30      189.29     31.87 o 
  -9  11  15       87.92       92.87     26.57 o 
  -7  11  15      282.36      325.61     37.05 o 
  -5  11  15      191.92      229.59     35.43 o 
  -3  11  15      137.92       87.31     28.75 o 
  -1  11  15        2.47       20.75     20.54 o 
 -12  12  15        0.82        8.54     22.29 o 
 -10  12  15        6.08        4.42     19.75 o 
  -8  12  15        0.88        0.00     22.19 o 
  -6  12  15       12.03        3.89     22.72 o 
 -22   0  16       13.32       29.41     15.65 o 
 -20   0  16      163.94      184.74     21.04 o 
 -18   0  16       64.00       36.86     13.65 o 
 -16   0  16      762.32      778.73     42.52 o 
 -14   0  16      305.13      331.01     72.00 o 
 -12   0  16        0.26        2.07     14.25 o 
 -10   0  16      241.35      218.20     39.72 o 
  -8   0  16       41.08       48.06     56.11 o 
  -6   0  16      602.68      561.86     59.26 o 
  -4   0  16     1363.00     1644.97     92.30 o 
  -2   0  16      646.85      604.48     63.05 o 
   0   0  16      523.50      442.32     56.49 o 
   2   0  16        0.85        0.00     24.21 o 
   4   0  16        5.02        5.04     27.24 o 
   6   0  16       10.92       48.67     29.76 o 
 -23   1  16        1.22       17.53     11.94 o 
 -21   1  16        5.40        0.00      9.66 o 
 -19   1  16       54.47       49.94     10.96 o 
 -17   1  16        2.73       10.06     11.00 o 
 -15   1  16        0.15        9.59     10.67 o 
 -13   1  16       19.26       13.12     15.98 o 
 -11   1  16       47.11       27.34     12.20 o 
  -9   1  16      119.47      117.27     19.80 o 
  -7   1  16      612.98      649.15     34.54 o 
  -5   1  16        8.74        0.00     16.67 o 
  -3   1  16      170.87      196.09     65.95 o 
  -1   1  16       45.03       51.55     19.33 o 
   1   1  16       52.59       76.64     31.52 o 
   3   1  16       63.73       35.65     21.31 o 
   5   1  16        8.49        3.25     18.05 o 
 -22   2  16      296.69      262.85     20.59 o 
 -20   2  16      223.18      296.84     18.97 o 
 -18   2  16       10.57       16.85      9.93 o 
 -16   2  16        1.54        0.00      9.05 o 
 -14   2  16        1.10        0.00     10.12 o 
 -12   2  16      379.24      329.46     21.60 o 
 -10   2  16      309.90      312.22     21.22 o 
  -8   2  16      388.82      373.36     27.98 o 
  -6   2  16      473.00      448.72     33.31 o 
  -4   2  16      245.79      301.51     33.61 o 
  -2   2  16       43.72       68.89     30.51 o 
   0   2  16        2.73        0.09     15.33 o 
   2   2  16       26.57       15.59     19.02 o 
   4   2  16      113.27      105.93     36.69 o 
 -23   3  16       87.41       94.95     20.16 o 
 -21   3  16      112.85      161.48     16.78 o 
 -19   3  16      115.00       96.39     15.30 o 
 -17   3  16       37.13       50.36     12.58 o 
 -15   3  16        0.51        0.00      9.94 o 
 -13   3  16        3.36        0.00     10.46 o 
 -11   3  16      140.34      157.98     17.17 o 
  -9   3  16       37.18       36.45     15.72 o 
  -7   3  16      556.02      598.54     32.66 o 
  -5   3  16       75.10       35.81     16.22 o 
  -3   3  16       50.63       36.14     33.79 o 
  -1   3  16       13.80        0.00     16.47 o 
   1   3  16       49.58       32.66     20.33 o 
   3   3  16        1.70       17.62     17.45 o 
   5   3  16        9.68       44.08     20.90 o 
 -22   4  16       52.43       44.53     17.08 o 
 -20   4  16        7.07       17.31     14.61 o 
 -18   4  16        0.01        0.00     10.77 o 
 -16   4  16       18.66       18.17     11.89 o 
 -14   4  16      105.31       77.40     14.04 o 
 -12   4  16        3.75       12.47      9.87 o 
 -10   4  16      293.58      273.66     23.97 o 
  -8   4  16      484.57      515.94     38.70 o 
  -6   4  16      236.40      253.07     36.82 o 
  -4   4  16      120.55      130.53     40.34 o 
  -2   4  16        0.50        9.49     29.38 o 
   0   4  16        4.82        4.29     25.85 o 
   2   4  16      249.92      281.84     35.10 o 
   4   4  16        2.08        0.00     17.97 o 
 -21   5  16        0.02       20.24     16.59 o 
 -19   5  16        9.28       13.67     14.38 o 
 -17   5  16        0.98        5.94     11.43 o 
 -15   5  16       62.04      107.57     15.41 o 
 -13   5  16       88.36       80.88     13.72 o 
 -11   5  16       76.85       65.42     14.73 o 
  -9   5  16        5.77       13.22     12.34 o 
  -7   5  16       22.12       16.37     19.57 o 
  -5   5  16       24.61       23.14     17.71 o 
  -3   5  16      128.04      117.00     24.80 o 
  -1   5  16      442.64      391.13     60.02 o 
   1   5  16       42.40       41.11     27.74 o 
   3   5  16        3.45       23.45     25.97 o 
 -20   6  16       12.83        2.67     14.99 o 
 -18   6  16        8.41        5.81     18.01 o 
 -16   6  16       51.36       48.70     13.85 o 
 -14   6  16        2.65       13.36     10.69 o 
 -12   6  16      192.11      194.44     23.78 o 
 -10   6  16      493.79      512.75     29.40 o 
  -8   6  16      202.22      201.09     21.48 o 
  -6   6  16       21.24       12.92     12.72 o 
  -4   6  16      222.05      161.04     20.43 o 
  -2   6  16      189.34      221.09     30.88 o 
   0   6  16        2.85        3.28     27.74 o 
   2   6  16        0.23       38.58     27.74 o 
 -19   7  16        0.35        0.00     13.39 o 
 -17   7  16        3.47        0.00     13.69 o 
 -15   7  16       41.63       49.81     16.71 o 
 -13   7  16      839.74      966.12     39.17 o 
 -11   7  16      409.85      472.58     29.67 o 
  -9   7  16      521.55      631.81     33.55 o 
  -7   7  16      264.14      349.25     27.87 o 
  -5   7  16        1.42       12.05     14.46 o 
  -3   7  16       15.14        9.57     13.94 o 
  -1   7  16       22.72        0.00     20.55 o 
   1   7  16       29.33       89.78     41.61 o 
 -18   8  16        0.99        0.00     13.80 o 
 -16   8  16       11.34       21.48     14.46 o 
 -14   8  16        7.94       28.32     18.90 o 
 -12   8  16       48.20       60.73     22.20 o 
 -10   8  16       66.24       46.68     15.52 o 
  -8   8  16        0.99        1.29     12.77 o 
  -6   8  16       87.84      100.79     18.75 o 
  -4   8  16       24.59        9.49     12.92 o 
  -2   8  16       16.51       28.20     15.56 o 
   0   8  16        0.02        0.00     32.03 o 
 -17   9  16        0.04       10.80     21.41 o 
 -15   9  16        8.38        2.38     19.85 o 
 -13   9  16       48.26       75.91     25.32 o 
 -11   9  16       67.89       51.41     23.59 o 
  -9   9  16        8.92        0.00     19.69 o 
  -7   9  16        4.68        0.00     13.29 o 
  -5   9  16      150.39      136.85     20.91 o 
  -3   9  16      133.67      191.48     23.11 o 
  -1   9  16        4.54        0.29     20.68 o 
 -14  10  16       20.59       40.48     24.77 o 
 -12  10  16       12.10       17.99     21.65 o 
 -10  10  16       30.04       38.07     24.28 o 
  -8  10  16       23.97       59.59     24.96 o 
  -6  10  16       29.87       15.69     22.18 o 
  -4  10  16        0.02        0.00     20.83 o 
 -21   1  17        0.16       20.16     11.70 o 
 -19   1  17        0.12       10.68      9.86 o 
 -17   1  17        2.29        2.00     10.23 o 
 -15   1  17       15.23       15.68     12.27 o 
 -13   1  17       94.17      119.00     16.28 o 
 -11   1  17      132.63      149.48     17.63 o 
  -9   1  17      110.23       79.97     20.62 o 
  -7   1  17       19.53       17.36     17.70 o 
  -5   1  17       63.74      116.45     51.32 o 
  -3   1  17      379.78      474.02     42.56 o 
  -1   1  17       60.77       56.28     27.49 o 
   1   1  17        5.05       29.81     20.57 o 
 -20   2  17        0.28        6.61     12.90 o 
 -18   2  17       58.01       41.61     13.14 o 
 -16   2  17       34.94       55.47     14.07 o 
 -14   2  17       21.18       33.28     15.51 o 
 -12   2  17       24.01       15.66     12.16 o 
 -10   2  17      148.16      149.29     20.65 o 
  -8   2  17      106.29       71.99     18.24 o 
  -6   2  17      104.47      109.58     24.70 o 
  -4   2  17       61.43       40.40     21.22 o 
  -2   2  17        6.43       16.66     22.57 o 
   0   2  17        0.13        6.69     22.07 o 
   2   2  17       97.53      150.85     28.87 o 
 -19   3  17       22.11       34.10     13.53 o 
 -17   3  17       32.76       15.05     12.60 o 
 -15   3  17       47.78       58.24     14.37 o 
 -13   3  17      136.05      178.07     18.43 o 
 -11   3  17       28.38        3.57     17.92 o 
  -9   3  17      793.63      850.22     46.85 o 
  -7   3  17      398.18      511.54     32.09 o 
  -5   3  17      138.79      160.30     29.12 o 
  -3   3  17       15.89        3.88     18.63 o 
  -1   3  17       48.20       51.62     22.59 o 
   1   3  17      225.78      293.29     38.38 o 
 -20   4  17        9.42        2.33     12.81 o 
 -18   4  17       43.31       46.39     14.06 o 
 -16   4  17       61.03       66.22     13.98 o 
 -14   4  17       74.48       96.28     18.27 o 
 -12   4  17      164.40      176.03     21.10 o 
 -10   4  17      318.87      373.10     26.68 o 
  -8   4  17       83.12       91.98     24.41 o 
  -6   4  17       51.75       22.12     19.67 o 
  -4   4  17       13.77        0.00     22.44 o 
  -2   4  17       90.71       56.24     37.32 o 
   0   4  17      182.72      281.22     36.72 o 
 -19   5  17      102.19      126.42     21.36 o 
 -17   5  17      145.62      157.51     18.84 o 
 -15   5  17        0.00        0.00     12.02 o 
 -13   5  17        9.09       25.40     12.75 o 
 -11   5  17      215.64      223.91     23.03 o 
  -9   5  17      352.90      431.21     28.75 o 
  -7   5  17       16.42        4.47     13.59 o 
  -5   5  17        3.49        0.00     18.30 o 
  -3   5  17       28.35        0.00     26.98 o 
  -1   5  17       16.95        0.00     25.47 o 
 -18   6  17       17.08       25.46     16.01 o 
 -16   6  17        0.08       15.10     13.47 o 
 -14   6  17      145.74      138.02     20.25 o 
 -12   6  17      432.57      541.71     51.36 o 
 -10   6  17      118.57      136.33     19.31 o 
  -8   6  17      418.32      442.93     29.62 o 
  -6   6  17       29.43       14.37     13.75 o 
  -4   6  17       93.43      111.03     33.15 o 
  -2   6  17      197.77      141.47     48.42 o 
 -15   7  17      149.05       89.18     71.37 o 
 -13   7  17       96.20      144.03     25.85 o 
 -11   7  17        2.43       13.77     13.46 o 
  -9   7  17       19.52        3.65     12.84 o 
  -7   7  17       16.62       18.10     14.36 o 
  -5   7  17       10.07       11.08     14.21 o 
  -3   7  17        0.47        0.00     13.54 o 
 -14   8  17        1.52       44.83     21.81 o 
 -12   8  17       51.99       31.22     14.43 o 
 -10   8  17      220.37      230.84     23.84 o 
  -8   8  17      237.43      276.84     43.85 o 
  -6   8  17      187.39      170.29     30.45 o 
 -18   0  18       22.24       18.23     18.59 o 
 -16   0  18       19.80       40.13     36.69 o 
 -14   0  18       35.46       14.24     19.29 o 
 -12   0  18       22.27       39.34     20.19 o 
 -10   0  18      202.01      163.16     40.10 o 
  -8   0  18       24.83       10.09     26.73 o 
  -6   0  18       86.35       60.02     33.54 o 
  -4   0  18       87.33       85.24     39.09 o 
  -2   0  18      438.41      561.35     69.10 o 
 -17   1  18        1.23        0.00     10.45 o 
 -15   1  18       24.33       15.98     12.90 o 
 -13   1  18       29.97       35.23     14.34 o 
 -11   1  18        5.34        4.68     14.93 o 
  -9   1  18       87.29       57.53     20.49 o 
  -7   1  18       49.82       74.33     24.05 o 
  -5   1  18       34.38       23.32     21.64 o 
  -3   1  18       45.12       30.89     22.01 o 
 -16   2  18        6.16       19.26     13.42 o 
 -14   2  18        5.19        5.62     13.96 o 
 -12   2  18       36.27       34.84     19.59 o 
 -10   2  18        1.98        0.00     13.47 o 
  -8   2  18       44.49       70.55     24.79 o 
  -6   2  18       69.89      123.79     29.31 o 
  -4   2  18        0.30        0.00     41.36 o 
 -17   3  18        7.74        0.00     13.38 o 
 -15   3  18        2.02        5.66     13.40 o 
 -13   3  18       29.41       28.39     18.57 o 
 -11   3  18      137.92      166.79     28.08 o 
  -9   3  18       18.44       42.95     20.95 o 
  -7   3  18        1.80       45.90     31.27 o 
  -5   3  18       15.68       47.41     33.79 o 
  -3   3  18        0.00        0.00     20.94 o 
 -16   4  18       17.05       27.00     13.43 o 
 -14   4  18       15.73       19.76     15.59 o 
 -12   4  18       22.05       13.02     13.96 o 
 -10   4  18       60.64      108.23     19.32 o 
  -8   4  18       29.21       46.62     22.20 o 
  -6   4  18       45.31       98.85     42.11 o 
  -4   4  18      100.34       54.98     35.05 o 
 -13   5  18       55.89       80.58     18.83 o 
 -11   5  18        7.66        0.00     16.33 o 
  -9   5  18       12.15        0.00     13.80 o 
  -7   5  18        3.22        0.54     14.13 o 
 -10   6  18        6.45       16.01     14.06 o 
                                                 
